# Supplementary material for: Methylthioadenosine (MTA) boosts cell‐specific productivities of Chinese hamster ovary cultures: dosage effects on proliferation, cell cycle and gene expression
Source: FEBS Open Bio. 2020 Nov 11;10(12):2791–804. doi: 10.1002/2211-5463.13019 (PMC7714083; doi:10.1002/2211-5463.13019)
Supplement: Supplementary file 2 — Appendix S1. Transcriptome analysis. Sample description, mapping statistics and counts. [file FEB4-10-2791-s002.xlsx]

## Sheet: sample_description
sample_ID	sample_name	strain	system
1	CPC 1 48h	CHO DP12	SHFL
2	CPC 2 48h	CHO DP12	SHFL
3	REF 1 60h	CHO DP12	SHFL
4	REF 2 60h	CHO DP12	SHFL
5	REF 3 60h	CHO DP12	SHFL
6	MTA 1 60h	CHO DP12	SHFL
7	MTA 2 60h	CHO DP12	SHFL
8	MTA 3 60h	CHO DP12	SHFL
9	REF 1 72h	CHO DP12	SHFL
10	REF 2 72h	CHO DP12	SHFL
11	REF 3 72h	CHO DP12	SHFL
12	MTA 1 72h	CHO DP12	SHFL
13	MTA 2 72h	CHO DP12	SHFL
14	MTA 3 72h	CHO DP12	SHFL
15	REF 1 84h	CHO DP12	SHFL
16	REF 2 84h	CHO DP12	SHFL
17	REF 3 84h	CHO DP12	SHFL
18	MTA 1 84h	CHO DP12	SHFL
19	MTA 2 84h	CHO DP12	SHFL
20	MTA 3 84h	CHO DP12	SHFL
21	REF 1 96 h	CHO DP12	SHFL
22	REF 2 96h	CHO DP12	SHFL
23	REF 3 96h	CHO DP12	SHFL
24	MTA 1 96h	CHO DP12	SHFL
25	MTA 2 96h	CHO DP12	SHFL
26	MTA 3 96h	CHO DP12	SHFL
27	REF 1 144h	CHO DP12	SHFL
28	REF 2 144h	CHO DP12	SHFL
29	REF 3 144h	CHO DP12	SHFL
30	MTA 1 144h	CHO DP12	SHFL
31	MTA 2 144h	CHO DP12	SHFL
32	MTA 3 144h	CHO DP12	SHFL
33	CPC 3 48h	CHO DP12	SHFL

## Sheet: Mapping statistics
Phred-score (base call error)= 20 (probability of 0.01 that base call (base assignment to chromatogram peaks) is incorrect)								Minimum alignment quality = 10 (gene mapping accuracy = 90 %)
sample_ID	Sample	Available Reads	Mapped Reads	% Mapped Reads	Uniquely Mapped Reads	% Uniquely Mapped Reads	Reads Mapped To Multiple Loci	% Reads Mapped To Multiple Loci	Reads Mapped To Genes	% Reads Mapped To Genes
1	CPC 1 48h	32226708	30395002	94.3162	2.27111e+07	70.4728	7.68393e+06	23.8434	22825190	70.8269
2	CPC 2 48h	32555381	30765460	94.5019	2.30077e+07	70.6726	7.75774e+06	23.8294	23155745	71.1272
3	REF 1 60h	30821287	29067197	94.3088	21598994	70.0782	7468203	24.2307	21835201	70.8445
4	REF 2 60h	31744850	2.99448e+07	94.3297	2.22988e+07	70.2439	7646005	24.0858	22498406	70.8726
5	REF 3 60h	33129914	3.12359e+07	94.2832	23307676	70.3524	7.92827e+06	23.9308	23448249	70.7767
6	MTA 1 60h	38007371	3.57965e+07	94.183	26675740	70.1857	9.12074e+06	23.9973	26816260	70.5554
7	MTA 2 60h	31211438	29354393	94.0501	2.19782e+07	70.4173	7.37615e+06	23.6328	21972585	70.3991
8	MTA 3 60h	34851866	3.27511e+07	93.9724	24494814	70.2826	8.25632e+06	23.6898	24477216	70.2322
9	REF 1 72h	33620600	3.16816e+07	94.2327	2.38035e+07	70.8002	7878144	23.4325	23784129	70.7427
10	REF 2 72h	35118041	33052371	94.1179	2.47511e+07	70.4797	8.30128e+06	23.6382	24780976	70.5648
11	REF 3 72h	33253850	31389676	94.3941	23565603	70.8658	7824073	23.5283	23638785	71.0859
12	MTA 1 72h	34498353	3.23333e+07	93.7242	2.45078e+07	71.0405	7825496	22.6837	24422976	70.7946
13	MTA 2 72h	31383368	2.94336e+07	93.7874	22242004	70.8719	7.19163e+06	22.9154	22232755	70.8425
14	MTA 3 72h	33923879	3.18027e+07	93.7472	24026003	70.8233	7.77668e+06	22.9239	23981829	70.6931
15	REF 1 84h	31875665	30057959	94.2975	22834025	71.6347	7223934	22.6628	22624787	70.9782
16	REF 2 84h	36989345	34727515	93.8852	26122626	70.622	8604889	23.2632	25917153	70.0665
17	REF 3 84h	35126816	33225077	94.5861	2.52135e+07	71.7784	8.01161e+06	22.8077	25065223	71.3564
18	MTA 1 84h	34023350	31825336	93.5397	24191884	71.1038	7633452	22.4359	24221980	71.1922
19	MTA 2 84h	32051934	30079891	93.8474	2.29162e+07	71.497	7.16374e+06	22.3504	22969426	71.6632
20	MTA 3 84h	33635190	3.16652e+07	94.143	2.41674e+07	71.8515	7497780	22.2915	24087784	71.6148
21	REF 1 96 h	33318062	31490958	94.5162	2.41025e+07	72.3405	7.3885e+06	22.1757	23891694	71.7079
22	REF 2 96h	34849136	32858686	94.2884	2.49872e+07	71.7012	7.87145e+06	22.5872	24781335	71.1103
23	REF 3 96h	33849061	31992468	94.5151	24430706	72.1754	7561762	22.3397	24152905	71.3547
24	MTA 1 96h	35394603	3.33472e+07	94.2155	25893162	73.1557	7.45404e+06	21.0598	25395831	71.7506
25	MTA 2 96h	30877694	2.91402e+07	94.3729	22481475	72.8081	6.65869e+06	21.5647	22251546	72.0635
26	MTA 3 96h	30630338	2.88273e+07	94.1135	2.20895e+07	72.1164	6737794	21.9971	21992835	71.8008
27	REF 1 144h	34521114	3.27775e+07	94.9491	24898859	72.1265	7.87862e+06	22.8226	24520423	71.0302
28	REF 2 144h	31045543	29487101	94.9801	2.22757e+07	71.7517	7.2114e+06	23.2285	22056399	71.0453
29	REF 3 144h	31627435	2.9836e+07	94.3358	22651314	71.6192	7.18467e+06	22.7166	22423532	70.899
30	MTA 1 144h	33554651	31679055	94.4103	2.44457e+07	72.8535	7.23331e+06	21.5568	23824915	71.0033
31	MTA 2 144h	30668805	28913682	94.2772	22173061	72.2984	6740621	21.9788	21679584	70.6894
32	MTA 3 144h	33164768	3.13908e+07	94.651	2.43836e+07	73.5227	7007166	21.1283	23662737	71.349
33	CPC 3 48h	35771402	33867979	94.6789	2.5082e+07	70.1175	8.78597e+06	24.5614	25422532	71.0694

## Sheet: raw_counts_unfiltered
	CPC_1_48h	CPC_2_48h	REF_1_60h	REF_2_60h	REF_3_60h	MTA_1_60h	MTA_2 _60h	MTA_3_60h	REF_1_72h	REF_2_72h	REF_3_72h	MTA_1_72h	MTA_2_72h	MTA_3_72h	REF_1_84h	REF_2_84h	REF_3_84h	MTA_1_84h	MTA_2_84h	MTA_3_84h	REF_1_96 h	REF_2_96h	REF_3_96h	MTA_1_96h	MTA_2_96h	MTA_3_96h	REF_1_144h	REF_2_144h	REF_3_144h	MTA_1_144h	MTA_2_144h	MTA_3_144h	CPC_3_48h
36951	124	103	89	102	100	121	105	107	112	110	107	133	124	107	118	111	142	97	99	91	134	145	118	208	133	131	231	200	182	255	185	267	98
37135	72	75	73	69	72	90	69	62	88	97	97	127	106	114	89	105	94	207	197	205	98	121	75	341	278	300	158	161	139	233	231	218	77
37316	1361	1431	1489	1576	1597	1679	1340	1539	1695	1769	1705	1884	1744	1934	1737	1994	1748	2132	2086	2115	1860	1956	1929	2135	2014	2153	1966	1834	1996	2095	1937	1981	1708
37500	28361	28598	28248	28900	30462	35889	29126	32475	31049	32390	30687	31593	29227	30775	29899	35156	32934	30717	29306	29718	32041	32787	31891	30272	27576	26482	32091	30760	30232	29779	27407	29183	32995
37681	68	77	73	55	82	85	83	96	61	65	60	91	86	82	48	86	94	86	71	81	73	78	64	76	62	61	70	73	75	52	60	52	84
37865	500	483	586	614	660	621	506	578	772	731	725	823	659	853	764	900	917	714	687	761	1078	1011	1092	909	803	868	1281	1198	1113	1017	847	937	511
38047	0	2	0	0	0	0	0	0	0	0	0	1	2	0	1	1	0	0	0	1	1	1	0	2	1	3	1	1	1	0	0	0	0
38231	111	131	140	148	184	195	137	173	214	216	201	254	224	276	221	231	256	264	282	264	287	286	315	329	291	266	283	300	290	303	310	310	137
38412	2097	1990	2007	1959	2049	2557	2046	2127	2121	2292	2193	2288	2194	2277	2135	2399	2358	2559	2323	2541	2296	2410	2364	2381	2120	2109	2665	2442	2562	2746	2437	2632	2287
38596	1233	1288	1453	1327	1421	2096	1656	1845	1444	1608	1455	1992	1773	2015	1545	1712	1620	1947	1902	1907	1615	1639	1620	1567	1449	1356	1403	1311	1307	1032	933	985	1388
38777	2862	3046	2421	2547	2732	2829	2299	2860	2715	2691	2730	2466	2356	2202	2614	2825	2919	2292	2122	2487	2794	2865	2954	3157	2514	2464	3016	2406	2461	2935	2606	3086	2882
38961	2617	2761	2690	2806	2889	3144	2455	2649	2850	2944	2681	2614	2327	2609	2597	2915	2869	2764	2648	2991	2529	2663	2545	2765	2446	2302	1796	1655	1698	2017	1710	1893	3041
39142	2149	2188	2020	2031	2189	2396	1859	2096	2220	2406	2179	2231	1969	2095	2119	2589	2242	2109	2122	2283	2213	2263	2166	2465	2188	2013	2276	2276	2290	2582	2283	2442	2547
39508	1676	1755	1562	1657	1703	2038	1656	1731	1645	1736	1644	1611	1471	1528	1556	1706	1718	1644	1515	1647	1593	1672	1598	1781	1568	1560	1447	1268	1270	1792	1530	1768	1903
39692	1770	1843	1917	1986	2034	2440	2102	2295	2208	2267	2163	2602	2303	2495	2370	2588	2464	2613	2418	2500	2522	2607	2544	2684	2438	2267	2583	2382	2395	2506	2336	2379	1959
39873	221	222	236	246	277	298	243	262	277	314	286	314	301	348	310	361	377	372	333	391	346	344	353	396	401	379	486	389	377	455	454	451	245
40057	7598	7989	7278	7883	8083	8784	7106	7860	8311	8476	7907	6738	6152	6552	7692	8819	8283	6728	6504	6868	7881	7996	7815	7116	6398	5989	6565	5983	5886	7392	6528	6885	8346
40238	3	5	1	6	7	3	1	4	7	3	6	9	12	7	5	5	6	8	11	7	6	7	9	9	14	9	11	8	20	18	6	19	3
40422	1604	1540	1672	1772	1788	2239	1828	1898	2248	2327	2136	2407	2063	2242	2304	2718	2585	2414	2387	2571	2776	3018	2844	3198	2940	2827	3113	3143	3201	2920	2700	3033	1936
40787	6907	7112	6365	6673	6934	8285	6663	7607	6732	6872	6657	6003	5267	5653	6223	7011	6727	5093	4731	4773	6302	6358	6134	4959	4348	4329	4325	4082	3814	3348	2938	3145	7450
41153	28	12	27	18	20	19	25	20	29	24	28	17	10	23	31	25	17	23	21	19	33	29	19	41	37	32	64	51	74	102	95	99	22
41883	2	3	2	0	3	4	2	3	1	2	0	4	0	2	2	4	4	1	2	0	1	0	1	3	0	3	1	2	0	2	1	2	4
36951_2	335	351	365	377	371	424	353	407	422	448	457	438	389	461	396	516	475	537	465	475	538	567	518	591	536	575	603	508	621	621	525	585	443
37316_2	1125	1104	1197	1151	1179	1162	973	1096	1263	1297	1215	1252	1147	1178	1076	1365	1274	1441	1390	1377	1298	1391	1295	1559	1353	1390	1781	1665	1562	1556	1445	1577	1282
A1cf	4	2	3	1	3	3	8	6	1	3	2	4	5	2	2	6	4	6	7	4	3	6	7	7	13	14	3	3	6	4	8	9	9
A2ml1	0	2	0	0	0	0	1	1	2	1	3	1	6	2	1	0	0	1	7	2	1	1	0	2	5	4	3	1	0	1	1	1	1
A3galt2	0	0	0	0	0	0	1	1	1	0	0	1	0	0	0	0	0	0	0	0	0	0	0	0	1	0	0	0	0	0	0	0	1
A4galt	2	1	4	0	0	0	1	2	0	4	0	1	1	1	0	1	0	2	1	1	1	1	3	2	3	3	2	0	1	4	1	2	2
A4gnt	0	0	0	0	0	0	0	0	0	1	0	0	0	0	0	1	0	0	0	0	0	0	0	0	0	0	0	0	0	0	1	0	0
Aaas	1597	1641	1677	1773	1813	2143	1696	1912	2031	2107	1899	2334	2113	2382	1996	2338	2245	2142	2116	2301	2040	2188	2117	2212	1789	1919	1370	1274	1313	1239	1110	1210	1857
Aacs	2841	2960	2655	2797	2893	3344	2897	3269	2716	2795	2639	2463	2072	2295	2541	2939	2923	2333	2282	2458	2673	2809	2675	2177	2012	2065	1469	1366	1309	1278	1204	1317	3140
Aadac	0	2	0	0	0	0	1	0	0	0	0	0	0	0	0	0	0	0	0	0	0	0	0	1	0	0	0	0	0	1	1	0	0
Aadacl3	0	0	0	0	0	0	0	0	0	0	0	0	0	0	0	0	0	0	1	0	0	0	0	0	0	0	0	0	0	0	0	0	0
Aadat	0	2	0	0	0	0	0	0	0	0	1	0	0	0	1	0	0	0	0	0	0	0	0	0	0	2	0	0	0	1	0	0	0
Aagab	905	937	900	921	902	1143	956	952	957	1021	997	887	839	967	906	1109	1046	1001	926	978	990	1131	1071	1061	965	988	1135	1070	1059	1136	972	1097	1078
Aak1	1875	1968	1539	1666	1779	1662	1460	1581	1689	1776	1678	1432	1282	1233	1774	1784	1835	1487	1440	1677	1860	1906	1842	2475	1843	1698	1994	1451	1556	1786	1534	2003	1751
Aamdc	146	116	125	156	118	172	134	156	185	206	174	228	206	226	180	196	185	222	248	202	204	206	218	254	212	226	269	252	246	224	237	264	173
Aamp	2590	2566	2543	2633	2785	3280	2565	3132	2683	2709	2634	2597	2433	2734	2356	2898	2624	2695	2440	2323	2309	2585	2473	2419	2089	2232	2268	2086	2203	2299	2256	2317	3130
Aanat	7	5	3	3	6	4	1	4	9	11	1	2	6	5	13	9	3	8	4	7	7	13	10	6	3	4	0	1	11	9	3	7	8
Aar2	1427	1485	1410	1512	1608	1875	1491	1592	1492	1515	1524	1547	1404	1613	1361	1662	1508	1506	1483	1575	1462	1582	1474	1629	1415	1507	1216	1176	1230	1379	1283	1301	1819
Aars	7987	8079	7701	8350	8405	9726	7801	8885	8978	9259	8838	9607	8491	9270	8811	10315	9749	10014	9490	10503	9716	10228	10437	11572	9616	9729	16461	14415	13970	13448	12083	13487	8774
Aars2	1404	1298	1398	1324	1383	1546	1349	1427	1593	1594	1481	1850	1494	1734	1565	1648	1717	1910	1759	1660	1675	1592	1622	1711	1684	1568	1748	1568	1605	1512	1289	1411	1554
Aarsd1	1408	1432	1355	1535	1503	1702	1436	1585	1527	1585	1532	1696	1536	1805	1303	1706	1586	1729	1585	1507	1409	1498	1509	1459	1321	1333	1704	1481	1492	1217	1094	1162	1685
Aasdh	369	373	371	391	393	479	343	420	356	455	413	516	536	610	447	532	506	629	570	646	443	500	451	602	545	466	423	445	390	369	335	363	449
Aasdhppt	4081	4334	4093	3996	4261	5404	4257	4691	3918	4133	4054	3962	3709	3728	3449	4076	3951	3848	3705	3719	3616	3636	3312	3446	3334	3256	2694	2502	2384	2208	1972	2183	4792
Aass	2	1	5	6	1	1	4	2	4	1	6	2	8	2	2	3	2	6	7	3	2	4	2	6	7	5	1	2	0	1	0	2	3
Aatf	4856	4828	4447	4754	4971	6453	5241	5853	4813	4981	4575	4459	4117	4406	4242	4764	4571	3803	3600	3722	3856	4013	3973	3511	3046	3070	3330	3085	3003	3174	2895	3067	5453
Aatk	29	23	25	23	24	32	34	16	27	21	33	32	32	21	22	29	29	38	30	36	20	24	21	42	35	29	12	7	12	19	27	24	20
Abat	17	14	23	11	4	21	8	19	22	17	12	13	5	7	18	22	23	13	13	10	30	26	26	24	14	15	26	15	24	45	26	42	15
Abca1	5989	6210	3243	3698	4189	4068	4152	4471	3758	3853	3529	3220	3683	2446	3121	3324	3328	3118	2743	3839	3671	4132	4207	5839	3323	3238	3784	2194	2691	3441	3349	5059	4887
Abca12	1	0	2	1	2	1	0	6	0	0	1	1	2	0	0	1	1	4	1	3	0	0	1	8	13	5	2	0	0	4	4	3	2
Abca13	90	85	95	85	76	110	100	108	77	98	86	77	69	90	96	87	91	85	77	72	83	82	84	101	79	81	53	51	45	64	50	51	91
Abca2	2753	2688	2247	2451	2668	3087	2763	3197	2718	2867	2809	3490	3042	2961	2719	2907	2802	3129	2973	3374	3014	2984	3142	3457	2589	2485	4469	3306	3831	4007	3636	4220	2539
Abca3	1	8	4	4	1	8	2	1	7	6	4	4	5	5	2	4	3	3	6	12	5	1	3	4	7	3	7	2	2	7	3	11	6
Abca5	83	77	107	99	92	112	68	90	105	97	121	119	100	92	112	136	156	109	106	94	134	132	123	143	113	127	265	232	184	235	192	237	86
Abca7	126	110	128	107	113	122	105	126	133	155	122	174	145	157	187	177	171	181	180	181	247	216	212	226	174	160	497	401	490	475	408	471	115
Abca9	165	157	144	158	166	173	123	184	162	154	146	165	121	138	145	156	157	173	157	156	161	162	165	204	175	181	182	190	171	312	276	339	181
Abcb1	1032	1070	903	867	950	1095	848	955	939	887	857	983	834	910	791	852	960	969	889	893	773	766	695	901	745	633	681	591	620	624	507	640	1050
Abcb10	555	581	530	559	578	742	578	621	569	580	590	675	682	659	560	665	664	696	675	681	653	589	620	769	695	672	431	396	410	407	356	403	603
Abcb11	117	126	117	111	130	107	87	99	130	160	135	103	101	106	129	152	142	112	125	121	172	168	161	139	113	152	345	308	298	253	266	245	141
Abcb1b	475	418	356	376	364	412	367	335	359	328	316	383	313	342	314	262	357	313	303	353	246	282	260	294	232	188	192	169	184	186	162	170	445
Abcb4	21	17	15	16	12	23	22	24	25	23	15	26	25	22	20	27	21	23	16	17	21	26	29	31	20	22	22	22	15	28	19	26	18
Abcb6	1259	1295	1183	1216	1294	1421	1230	1385	1358	1316	1237	1328	1243	1343	1317	1388	1368	1298	1253	1321	1291	1371	1362	1411	1174	1177	1623	1408	1397	1512	1396	1450	1406
Abcb7	2716	2736	2520	2522	2815	3198	2668	2859	2675	2779	2691	2681	2386	2556	2582	2902	3081	2566	2359	2637	2802	2806	2738	2879	2598	2408	2167	2006	2230	2126	1993	2213	3035
Abcb8	1165	1090	1010	1122	1097	1044	800	1042	1124	1066	1029	1106	1025	1145	881	1017	1091	1110	1065	975	948	932	933	964	818	880	721	614	585	613	511	554	1252
Abcb9	7	3	11	10	7	7	1	7	9	11	3	10	9	3	8	14	7	7	9	11	15	7	14	15	20	13	9	10	17	29	17	24	9
Abcc1	5809	5701	4553	4817	5011	5652	4924	5594	4913	4958	4689	4645	4727	4296	4835	4782	5062	4431	3805	4735	4672	4833	4983	5063	3943	3615	5735	4434	4584	4746	4123	5122	5482
Abcc10	386	325	389	375	398	378	327	379	389	422	404	468	381	412	402	387	444	398	374	377	398	401	352	404	318	322	393	287	328	248	182	257	395
Abcc12	16	17	13	20	14	10	15	17	15	18	17	20	14	14	19	15	25	20	16	13	6	12	9	25	7	7	19	12	12	10	12	9	13
Abcc2	12	14	12	11	11	25	16	21	8	7	10	17	15	20	13	8	5	8	15	17	12	5	13	23	22	23	6	5	10	12	21	14	14
Abcc3	733	876	781	755	822	881	770	861	785	861	822	1138	996	925	832	917	975	1066	1009	1132	1029	1066	1072	1327	970	895	1727	1377	1510	1904	1735	2198	725
Abcc4	4774	4830	4207	4673	4888	5365	4497	5014	5071	5042	4786	4043	3934	3952	4750	5252	5084	3870	3594	4148	5190	5287	5340	4593	3809	3588	5676	4651	4841	5314	4823	5835	4775
Abcc5	2112	1932	1836	1909	2025	2518	2083	2402	2120	2155	2131	2535	2175	2338	2250	2243	2370	2429	2431	2624	2385	2348	2333	3124	2407	2364	3602	3041	3313	4465	3895	4695	2066
Abcc6	5	7	9	6	3	4	5	6	5	9	7	10	9	12	3	7	8	10	13	16	6	5	8	16	20	32	6	12	11	18	22	30	11
Abcc8	1	2	1	2	0	0	0	3	1	2	1	1	0	0	0	1	0	1	0	1	2	0	1	0	0	0	0	2	1	0	1	0	0
Abcc9	4	1	0	1	3	2	2	2	1	0	2	0	2	1	1	2	0	1	0	1	0	0	0	6	1	3	4	3	0	0	1	2	2
Abcd1	584	692	624	645	701	571	470	519	682	795	685	698	653	617	786	871	871	665	657	683	838	947	879	770	674	648	674	557	612	602	512	608	669
Abcd2	129	153	129	153	144	212	134	186	181	169	186	203	181	197	217	258	209	238	241	240	259	240	222	410	368	324	260	256	201	193	161	203	151
Abcd3	1191	1266	1260	1284	1353	1423	1200	1231	1405	1477	1360	1366	1303	1447	1394	1578	1489	1522	1439	1424	1490	1571	1567	1570	1440	1433	1486	1373	1339	1410	1304	1411	1405
Abcd4	541	484	563	502	556	488	383	445	578	619	585	638	504	652	554	620	662	698	668	655	717	663	680	682	591	603	849	773	904	990	854	876	559
Abce1	8675	9020	8427	8758	9142	11320	8935	9676	8406	8988	8694	8934	8260	8907	7827	9344	8600	8311	8107	8162	7830	8323	7900	7635	6831	6934	8141	7404	7253	6928	6380	6822	10340
Abcf1	10107	9772	9127	9692	10041	12833	10472	11864	10098	10248	9769	11430	10479	11065	9250	10408	10280	10671	9990	9523	8820	9018	9179	9774	8437	8324	5972	5302	5473	5797	5316	5731	10536
Abcf2	2101	1974	1874	2038	2116	2473	2041	2328	1907	2003	1838	2351	2119	2173	1677	1850	1829	2152	2147	1821	1684	1678	1498	1687	1441	1528	1242	1065	1099	1161	1004	1071	2094
Abcf3	1846	1935	1816	1872	1906	2394	1821	2115	2053	2066	1919	2092	1882	2070	1777	2063	1956	2087	1928	1976	1827	1923	1889	2001	1813	1820	2062	1865	1974	2398	2139	2284	2178
Abcg1	21	18	15	14	17	37	29	33	17	14	11	39	32	48	14	25	17	53	49	59	21	16	8	58	54	54	5	7	10	16	11	12	21
Abcg2	1	0	0	2	0	0	0	2	0	1	1	1	1	5	1	0	1	1	1	0	0	0	3	0	0	0	0	0	0	0	0	1	0
Abcg4	118	105	134	110	129	135	101	119	140	146	155	193	153	200	167	195	196	197	195	188	202	223	209	261	193	214	243	219	216	246	196	234	133
Abcg5	0	0	0	0	1	2	0	1	0	0	0	0	0	0	0	1	0	0	1	1	3	1	0	1	3	3	3	2	0	1	3	1	0
Abcg8	1	0	0	0	1	0	2	0	0	0	0	0	0	0	0	1	0	0	0	0	2	0	0	0	0	0	0	0	0	0	0	0	0
Abhd1	708	701	688	671	750	751	647	735	773	758	759	876	828	840	711	912	873	831	771	817	843	901	824	977	785	752	997	847	880	1031	909	1029	793
Abhd10	700	611	634	702	697	826	634	685	741	776	721	813	757	811	760	855	776	854	828	864	786	776	757	803	794	749	840	867	804	842	841	863	806
Abhd11	326	343	372	377	316	304	286	284	377	367	369	321	309	342	301	348	347	390	324	391	334	356	364	322	319	325	283	282	254	249	235	212	384
Abhd12	2768	2756	2588	2663	2750	3270	2575	2985	2636	2747	2734	2615	2435	2740	2413	2983	2623	2479	2298	2427	2459	2538	2529	2349	2082	2214	2875	2691	2595	2700	2583	2614	3075
Abhd12b	10	7	6	8	12	8	8	7	13	9	15	11	12	16	9	13	9	12	14	13	15	11	16	18	16	14	23	19	18	35	31	33	12
Abhd13	731	749	785	765	755	902	712	765	812	795	817	671	676	710	787	924	795	629	641	648	787	797	866	728	665	675	708	710	748	721	645	702	924
Abhd14a	362	290	308	313	299	341	333	325	311	334	312	315	304	333	283	321	325	303	262	282	333	322	340	248	207	212	458	454	462	346	350	352	365
Abhd14b	184	190	196	242	219	267	238	256	225	244	252	271	248	237	236	290	273	200	251	196	271	252	281	243	221	211	281	255	293	317	268	259	195
Abhd15	60	59	55	52	65	67	40	62	62	59	64	64	50	71	47	63	63	70	58	61	63	81	58	66	62	51	86	73	90	92	74	101	65
Abhd16a	1710	1806	1674	1826	1757	1927	1508	1705	1931	1916	1783	1807	1602	1755	1686	1885	1873	1756	1571	1486	1785	1825	1747	1692	1495	1624	2411	2139	2214	2289	2083	2064	2029
Abhd16b	7	11	3	9	16	3	4	10	9	16	7	7	3	4	8	10	5	16	9	6	12	13	3	12	4	8	5	6	5	8	2	4	6
Abhd17a	3119	3078	3252	3253	3296	3861	3094	3440	3411	3531	3437	3477	3140	3411	3214	3717	3518	3631	3339	3151	3240	3516	3366	3304	3268	3250	2835	2530	2693	2714	2510	2545	3501
Abhd17b	763	768	753	729	844	837	697	770	788	839	854	715	650	669	821	839	903	754	739	677	870	789	776	881	833	847	736	685	685	712	636	684	866
Abhd17c	1454	1476	1448	1434	1546	1905	1524	1715	1563	1608	1548	1514	1413	1489	1415	1649	1572	1573	1474	1556	1542	1515	1517	1678	1409	1534	1542	1440	1485	1750	1616	1651	1646
Abhd18	209	200	183	175	188	190	192	234	233	225	207	253	223	253	228	274	234	264	262	295	237	237	253	289	207	229	387	322	357	428	388	405	205
Abhd2	6598	6729	5590	5891	6278	6608	5554	6148	6492	6615	6346	5782	5217	5151	6529	7017	7017	6034	5387	6732	7861	7826	7906	8462	6697	6310	10055	8157	8540	8906	8028	10179	6390
Abhd3	0	0	0	0	0	0	0	0	2	0	1	0	0	0	0	1	1	1	0	0	0	0	0	2	0	1	1	1	0	1	0	2	0
Abhd4	2009	2025	2369	2264	2372	2282	1915	2008	2393	2621	2340	2581	2268	2477	2456	2831	2704	2843	2780	2755	2845	3036	2931	2857	2528	2564	4995	4669	5007	5680	5344	5578	2512
Abhd5	3359	3500	3421	3402	3604	4194	3427	3669	3397	3632	3431	2819	2569	2755	3305	3664	3562	2784	2697	2660	3290	3413	3281	2903	2713	2638	2738	2673	2622	2853	2512	2632	4078
Abhd6	179	199	190	223	222	444	331	359	252	257	253	628	521	628	293	281	280	862	858	874	344	343	356	1144	963	922	480	469	453	858	769	840	205
Abhd8	2395	2413	2660	2794	2784	3441	2854	3333	2889	2983	2846	3248	2933	3343	2750	2925	2918	3467	3325	2724	2803	2878	2877	3089	2841	3006	2516	2234	2237	2297	2173	2227	2728
Abi1	2341	2318	2241	2363	2394	2621	2186	2377	2428	2514	2464	2379	2182	2277	2424	2715	2687	2480	2370	2530	2663	2515	2503	2768	2480	2543	2636	2627	2500	2853	2501	2750	2618
Abi2	1497	1528	1466	1573	1634	1906	1579	1722	1828	1746	1707	1893	1689	1855	1735	2003	2030	1865	1774	1927	2046	2002	1935	1804	1569	1560	1530	1314	1356	1426	1314	1566	1482
Abi3	24	31	31	21	29	16	16	10	43	35	38	28	17	15	40	35	57	31	32	23	68	37	65	58	42	54	53	39	45	64	43	71	23
Abi3bp	9	8	11	6	6	11	6	8	11	6	6	7	2	2	4	5	7	9	8	3	9	10	8	14	15	6	9	9	11	9	10	20	7
Abl1	2382	2481	2189	2345	2424	2745	2285	2607	2638	2717	2579	2771	2470	2596	2698	2913	2882	2726	2599	2938	3042	2996	3078	3418	2812	2732	3346	2847	2929	3600	3115	3683	2517
Abl2	2209	2136	1849	1931	2095	2306	1933	2124	2150	2081	2013	2286	2064	2041	1969	2116	2161	2149	1980	2387	1992	2050	1947	2525	1953	1886	2429	1851	2008	2336	2023	2664	2114
Ablim1	23	19	15	13	24	22	19	23	20	15	20	22	21	16	22	11	20	28	36	34	8	11	19	37	38	38	6	4	3	18	15	17	28
Ablim2	15	7	15	15	13	10	11	4	4	11	9	12	8	9	10	10	9	10	19	11	6	5	5	20	21	20	3	2	3	6	5	11	13
Abo	1	0	0	1	0	1	0	1	2	3	0	4	0	0	1	1	0	2	1	3	1	1	0	1	1	3	0	3	0	3	3	1	0
Abr	5080	5297	4454	4754	4946	5003	4354	4947	4853	5075	4833	4845	4420	4523	4721	5454	5226	4819	4493	5148	5054	5272	5149	5290	4410	4175	4461	3682	3777	3596	3200	3810	5471
Abra	5	1	1	1	1	2	3	2	5	2	1	2	0	4	6	1	7	2	5	5	1	5	2	2	4	5	0	1	3	2	4	2	1
Abracl	925	863	999	974	1085	1222	1023	1101	1081	1162	1062	1170	1076	1115	1027	1310	1247	1168	1161	1203	1339	1261	1252	1239	1206	1210	1075	1042	1019	1096	1030	1028	1033
Abraxas1	174	204	192	217	213	241	194	198	219	237	205	260	191	252	235	226	227	240	199	244	216	260	228	264	217	202	183	181	161	161	141	175	237
Abraxas2	1007	1051	1030	971	1100	1221	982	1103	1124	1239	1158	1313	1184	1242	1042	1293	1270	1344	1308	1425	1229	1303	1175	1452	1307	1255	1370	1199	1273	1290	1099	1229	1229
Abt1	1153	1231	1231	1298	1280	1613	1231	1449	1374	1342	1237	1370	1257	1431	1117	1322	1298	1352	1288	1231	1060	1175	1158	1227	1099	1136	1024	949	963	1000	912	1017	1416
Abtb1	156	169	193	170	196	168	125	148	150	176	195	242	192	242	189	190	202	265	232	229	172	203	193	238	229	225	269	243	304	363	316	350	195
Abtb2	69	77	60	72	77	69	50	53	50	64	64	79	71	78	65	73	66	95	72	85	62	54	53	117	107	97	87	89	83	127	106	139	69
Acaa2	5804	6350	6202	6521	6810	7753	6427	7073	6564	6885	6441	6141	5848	6208	5602	6830	6393	5357	5286	5099	5917	6255	6131	4637	4051	4099	4223	4003	3967	3463	3239	3179	7026
Acaca	4860	5082	3310	3571	4173	4626	4540	5014	3976	4058	3832	3738	3950	3408	3973	4351	4241	3479	3017	3952	4316	4550	4650	4479	3138	2773	4697	3283	3726	3467	3248	4314	4584
Acacb	116	113	150	138	153	110	125	115	176	174	206	229	187	198	186	199	191	355	279	358	264	251	260	493	361	355	363	282	296	327	236	351	136
Acad10	720	774	695	722	829	839	688	723	910	884	832	886	735	831	884	926	1008	840	812	923	1001	1009	1040	999	796	816	1290	1065	1161	1263	1075	1295	819
Acad11	274	258	276	270	264	306	226	311	307	331	324	399	327	410	286	361	371	407	353	422	394	434	418	606	524	518	533	446	490	549	498	591	318
Acad8	618	583	544	536	609	750	619	658	652	639	621	738	679	782	582	649	630	871	834	815	659	614	691	927	914	849	714	679	653	802	616	695	718
Acad9	2066	2099	1921	2009	1991	2238	1779	1951	2109	2189	2056	2040	1847	2163	1966	2139	2187	1881	1840	1922	1995	2005	1987	1912	1674	1648	2161	1877	2000	2146	1774	1952	2357
Acadl	11042	11483	11662	11825	12259	13804	11346	12330	12878	13508	12836	12900	12203	12876	12077	14537	13694	12929	11987	13133	13170	14011	13504	13730	12369	12123	9735	9386	9335	11149	9917	10548	13145
Acadm	0	0	1	0	2	0	1	2	1	1	0	0	2	0	0	0	0	0	0	0	1	0	0	0	0	0	0	0	0	1	1	2	0
Acads	796	828	920	898	949	1166	987	1044	1150	1289	1150	1401	1302	1473	1196	1400	1363	1739	1586	1554	1479	1521	1543	1926	1753	1798	1563	1350	1410	1722	1727	1617	967
Acadsb	1487	1622	1498	1588	1640	1848	1594	1682	1668	1832	1747	1898	1693	2028	1805	1976	1967	2064	2027	2128	2049	2143	1919	2210	2003	1861	2212	2294	2288	2667	2473	2721	1839
Acadvl	1404	1513	1418	1501	1567	1655	1369	1568	1746	1940	1833	1858	1700	1915	1839	2040	1894	2075	1964	1994	1948	2071	1996	2196	1952	1954	1966	1930	1942	2225	1989	2102	1705
Acan	0	2	0	1	1	0	1	2	0	0	0	1	0	1	0	0	0	0	0	1	0	0	0	0	1	1	1	0	0	1	0	1	0
Acap1	61	65	82	72	76	69	57	71	98	74	102	117	111	131	103	119	116	158	161	167	124	132	107	220	193	223	144	143	192	211	216	219	78
Acap2	1496	1524	1239	1251	1343	1262	1177	1221	1414	1514	1366	1139	1081	1118	1395	1544	1621	1313	1270	1427	1457	1528	1506	1547	1313	1206	1335	1203	1196	1202	1115	1333	1644
Acap3	859	789	859	817	949	871	675	749	1052	982	1000	947	872	933	1089	1177	1065	1110	1032	1004	1155	1167	1118	1149	1011	927	967	820	979	898	825	864	917
Acat1	4929	5186	5367	5637	5594	6190	5003	5576	6172	6657	6237	6721	6398	7382	6381	7676	6946	8227	7724	8349	7264	7689	7832	9325	8318	8653	8392	7923	7825	8467	7863	8279	6141
Acbd3	1431	1578	1470	1452	1528	1714	1396	1433	1594	1582	1543	1734	1466	1628	1434	1674	1642	1710	1651	1736	1445	1631	1513	1741	1550	1492	1780	1598	1605	1667	1486	1744	1665
Acbd4	704	711	719	748	778	633	512	589	923	941	934	804	741	811	935	1068	1097	758	775	734	1237	1327	1261	870	784	838	1925	1760	1869	1696	1488	1572	776
Acbd5	794	735	675	763	784	899	740	814	790	846	897	987	902	916	876	931	979	1109	1047	1022	969	973	946	1166	1067	1118	1366	1371	1319	1518	1347	1517	793
Acbd6	1316	1365	1194	1299	1425	1501	1239	1437	1293	1471	1296	1215	1069	1236	1168	1465	1292	1194	1218	969	1222	1367	1304	1235	1016	1110	1139	944	1000	971	861	941	1488
Acbd7	0	1	0	0	0	3	0	0	0	1	0	1	1	1	0	0	1	0	0	0	0	0	1	0	0	1	0	0	0	0	0	0	0
Accs	0	0	1	0	0	0	0	0	1	0	0	0	0	0	1	1	0	0	0	0	2	2	0	0	0	0	0	0	0	1	1	0	0
Accsl	0	0	0	0	0	0	0	0	1	0	0	0	0	0	0	0	1	0	0	0	0	0	2	0	0	2	1	0	0	0	0	1	0
Acd	1135	1219	1278	1322	1302	1375	1021	1151	1462	1450	1455	1749	1496	1800	1391	1690	1527	1780	1730	1807	1563	1674	1677	1520	1423	1455	1141	1007	998	924	777	873	1404
Ace	1	0	1	2	1	1	0	1	1	0	0	0	2	0	1	0	0	0	1	2	2	2	6	4	2	3	23	10	19	14	27	19	1
Ace2	2	2	1	3	5	3	0	3	1	1	4	4	4	3	4	2	3	6	3	4	8	3	3	8	5	5	8	2	6	8	8	2	4
Ace3	4	2	0	0	0	2	0	2	2	4	1	0	1	4	1	3	1	4	2	3	5	4	2	4	0	4	2	2	4	4	2	4	0
Acer1	46	50	36	39	39	43	28	23	49	54	53	41	35	53	55	44	53	35	35	32	52	67	49	67	62	48	47	46	54	52	44	54	59
Acer2	0	0	1	0	0	1	0	1	2	1	0	1	0	1	0	0	2	3	3	2	3	0	2	1	3	2	6	1	4	5	1	2	0
Acer3	3053	3074	2803	2882	3022	3960	3262	3523	2996	3157	3075	3500	3035	3337	2925	3289	3271	3015	2941	3024	2979	3018	3103	3166	2877	2652	2757	2652	2372	2823	2414	2694	3282
Ache	5	9	4	4	3	7	2	4	4	5	3	5	1	3	3	2	7	2	5	9	0	2	6	6	9	6	1	0	2	1	8	4	4
Acin1	7077	6937	6362	6603	6824	9347	7795	8725	6974	7058	6762	7665	6615	7666	6491	7070	7134	7466	7136	6467	6108	6107	6454	5242	4553	4325	5241	4582	4876	5105	4525	4886	7490
Ackr1	0	0	0	0	0	0	0	0	0	0	0	0	0	0	0	0	0	0	0	0	0	0	0	0	0	0	0	0	0	0	0	0	0
Ackr2	2	2	0	0	0	5	0	4	4	2	0	2	1	4	2	1	1	1	1	1	0	3	0	2	0	3	0	0	1	1	2	1	0
Ackr3	1053	1052	1165	1070	1153	1458	1212	1339	1255	1361	1273	1036	1020	990	1245	1437	1388	924	914	936	1489	1562	1468	789	772	730	802	664	819	418	356	376	1284
Ackr4	0	0	0	0	0	0	0	0	0	0	0	0	0	0	0	0	0	0	0	0	0	0	0	0	0	0	0	0	0	0	0	0	0
Acmsd	16	4	7	5	15	10	8	12	2	12	2	3	1	5	7	5	2	4	0	2	8	2	4	10	4	5	5	1	3	5	2	3	3
Aco1	1619	1692	1679	1660	1788	2083	1698	1857	1693	1839	1852	1864	1705	1822	1639	2022	1869	1745	1587	1702	1833	1864	1901	1707	1441	1517	1778	1456	1547	1682	1402	1550	1942
Aco2	2318	2370	2306	2523	2394	2772	2089	2432	2533	2689	2562	2759	2582	2795	2414	2726	2731	3205	3056	3131	2679	2781	2675	2899	2764	3037	3035	2763	2548	2649	2546	2684	2549
Acod1	0	0	0	0	0	0	0	0	3	1	0	0	0	0	0	1	0	0	1	0	0	2	0	0	0	0	0	0	0	0	0	0	1
Acot11	2	4	0	3	4	1	4	1	3	1	4	2	4	6	2	2	3	3	6	6	2	5	7	13	8	10	7	13	12	18	12	26	1
Acot12	14	14	6	7	21	16	15	15	7	23	15	16	11	14	11	15	16	9	7	11	17	13	14	18	16	10	14	13	13	20	16	16	10
Acot13	236	308	286	281	274	275	235	287	305	385	359	440	434	460	365	399	400	646	570	606	425	438	424	668	600	661	501	441	503	571	479	495	312
Acot6	3	2	5	5	5	2	6	3	2	2	3	4	7	10	6	3	3	3	4	2	2	3	4	16	0	1	2	3	8	6	7	6	0
Acot7	5136	5418	5186	5394	5608	5606	4534	5011	5464	5734	5379	5213	4677	5372	5002	5857	5501	5857	5468	5605	5040	5331	5119	5938	5301	5502	3843	3284	3608	3829	3613	3802	5978
Acot8	480	487	462	459	517	516	431	484	473	525	505	561	437	561	449	532	535	557	570	521	548	548	555	714	661	604	946	839	820	875	782	813	473
Acot9	1125	1115	1154	1200	1218	1476	1170	1304	1316	1343	1291	1390	1283	1435	1168	1476	1386	1456	1400	1507	1334	1437	1392	1488	1342	1340	1321	1241	1260	1211	1118	1215	1377
Acox1	1711	1767	1677	1787	1801	1938	1614	1731	1839	1947	1775	1878	1610	1747	1897	2098	2077	1812	1821	1822	2044	2186	2156	2082	1757	1722	2577	2196	2246	2628	2293	2669	1800
Acox2	22	30	24	25	35	20	29	28	22	21	22	27	27	24	29	34	36	13	24	22	37	38	37	32	24	27	51	55	23	61	48	54	22
Acox3	1191	1228	1228	1322	1314	1426	1123	1210	1490	1476	1519	1481	1354	1585	1396	1644	1580	1577	1562	1651	1533	1593	1561	1719	1483	1419	1847	1629	1783	1767	1602	1798	1416
Acoxl	5734	5100	4745	4388	5836	5882	5146	6896	10237	14498	4771	9404	5612	5890	6394	18280	6667	6527	3212	4927	5452	10642	7390	7029	5516	5107	17316	13840	3426	13562	13285	14348	5891
Acp1	1420	1451	1475	1451	1578	1847	1532	1660	1604	1557	1667	1664	1481	1645	1571	1666	1705	1554	1562	1556	1674	1668	1586	1648	1407	1412	1898	1694	1771	1874	1585	1828	1783
Acp2	1484	1524	1526	1488	1564	1646	1288	1497	1655	1629	1616	1730	1502	1776	1511	1733	1659	1633	1574	1629	1576	1591	1583	1474	1351	1341	1121	1023	1012	1062	914	1012	1763
Acp4	16	12	10	17	9	5	8	14	5	7	5	22	8	10	19	16	17	19	24	12	15	12	26	9	15	23	29	18	18	34	46	51	12
Acp5	107	107	127	132	128	183	140	158	146	158	145	285	233	254	155	180	185	315	326	323	174	174	180	424	375	407	182	146	146	371	364	370	124
Acp6	682	646	674	676	682	828	640	726	714	735	679	773	597	764	694	723	703	683	646	753	726	762	806	765	650	695	589	602	605	594	501	553	810
Acp7	1	0	0	0	0	1	0	0	0	0	0	0	0	1	2	1	0	0	1	0	0	0	1	0	0	1	0	0	0	0	3	1	1
Acpp	0	0	1	2	2	0	0	0	1	0	0	3	2	0	0	2	3	3	0	0	1	1	0	1	1	4	3	0	0	1	1	0	0
Acr	9	3	5	8	2	2	4	7	5	9	5	5	2	3	4	4	6	5	7	7	8	9	8	6	4	3	10	2	6	4	5	11	4
Acrbp	14	13	28	12	18	16	12	21	20	21	18	13	10	11	19	22	22	15	13	13	14	22	18	14	20	28	25	22	37	54	73	77	20
Acsbg1	91	72	78	92	94	155	124	123	87	98	88	128	98	105	93	103	115	106	101	123	106	110	103	79	90	88	79	81	83	81	77	93	89
Acsbg2	2	2	0	0	0	1	0	0	2	4	0	0	1	0	1	4	3	2	3	0	0	2	3	1	1	8	2	1	3	5	0	1	1
Acsf2	1445	1460	1471	1522	1599	1632	1254	1534	1919	1900	1865	1888	1880	1892	1900	2169	2146	2185	2116	2168	2395	2537	2389	2623	2240	2047	2812	2436	2426	2523	2263	2642	1542
Acsf3	338	377	361	384	386	409	299	386	386	444	393	558	499	569	363	411	455	517	540	495	398	446	468	475	442	428	440	392	477	475	392	419	407
Acsl1	1963	1933	1972	2155	2128	2609	2223	2415	2460	2548	2419	2512	2253	2449	2587	2747	2740	2504	2308	2566	2828	3008	2948	2875	2511	2426	2487	2273	2416	2920	2494	2816	2137
Acsl3	1249	1257	1182	1267	1368	1194	978	1008	1348	1392	1430	934	930	1023	1331	1575	1495	1025	980	1020	1532	1627	1624	962	821	866	1387	1372	1307	1372	1318	1478	1471
Acsl4	3811	3842	3467	3737	3850	4395	3373	3979	3892	4097	3945	3695	3317	3432	3692	4258	4255	3388	3363	3677	4012	3950	3833	3917	3452	3334	3125	2870	2701	2940	2558	2959	4222
Acsl5	2819	2937	2490	2695	2670	3440	2799	3147	2675	2625	2507	2729	2402	2696	2330	2693	2540	2575	2429	2505	2267	2368	2295	2697	2395	2440	2399	2105	2148	2369	2231	2238	3162
Acsl6	232	250	196	214	216	196	126	134	176	180	182	226	235	261	103	117	155	277	264	276	94	86	99	286	253	230	35	21	33	57	67	66	268
Acsm3	105	123	130	86	104	129	94	112	137	113	143	159	166	138	155	151	144	204	212	188	166	145	152	252	175	197	268	174	208	230	189	241	116
Acsm5	0	0	0	0	0	0	0	0	0	0	0	0	0	0	0	0	0	0	0	0	0	0	0	0	0	0	0	0	0	0	0	0	0
Acss1	2	5	1	6	5	8	2	4	2	0	2	3	3	6	4	2	2	3	1	6	4	2	2	9	4	5	1	2	0	6	3	1	3
Acss2	2853	2766	3065	3153	3086	4362	3647	4043	3644	3866	3557	3676	3353	3752	3828	4310	4268	3604	3576	3618	4733	4779	4637	3856	3195	3278	5423	4560	5139	4070	3646	4109	3229
Acss3	3	2	4	5	3	5	2	2	2	2	0	4	0	5	4	13	5	1	2	2	9	3	5	5	1	3	4	2	3	1	8	3	3
Acta1	288	331	340	357	350	417	366	369	379	354	331	364	328	316	341	415	430	315	362	377	355	361	363	405	382	361	291	319	288	301	269	322	323
Acta2	106	119	149	112	124	200	169	197	195	149	133	294	239	283	199	229	171	425	427	435	233	252	248	596	558	532	349	319	313	239	209	245	118
Actb	82261	84841	90008	94487	94946	103359	81154	91011	96337	98283	92280	92366	83618	89082	88270	105733	105304	96346	92920	95936	95156	100984	98133	100535	91881	93387	83015	79370	74084	71787	64073	69647	88700
Actc1	139	142	138	138	123	150	126	113	124	148	118	150	153	135	93	130	134	216	174	178	130	113	118	196	188	218	107	111	99	97	91	95	110
Actg1	10405	11347	11544	12217	12772	15445	11921	13588	11902	12402	12116	10776	9941	10686	11569	14013	13302	9626	9773	10435	11179	11719	11601	10163	9096	9259	7676	7146	6884	5404	5054	5439	12254
Actg2	15	18	16	11	9	23	19	19	14	10	18	33	23	19	15	13	18	34	25	34	13	20	12	28	42	32	29	30	34	39	50	29	16
Actl10	0	0	0	0	0	0	0	0	0	0	0	0	0	0	0	0	0	0	0	0	0	0	0	0	0	0	0	0	0	0	0	0	0
Actl6a	2992	3079	2902	3058	3107	3849	3155	3423	2954	3166	3055	3046	2782	3114	2584	3048	2828	2890	2864	2983	2374	2652	2419	2629	2454	2419	2100	2075	1957	2104	1933	2013	3717
Actl6b	25	18	13	21	22	20	16	22	21	21	30	17	22	17	34	34	36	8	16	12	43	39	35	20	20	18	101	73	129	103	83	81	19
Actl7a	0	0	0	1	1	3	0	0	0	1	1	0	0	0	0	0	3	2	0	1	1	1	1	1	0	2	2	0	1	2	0	0	1
Actl7b	0	2	0	2	1	2	1	3	0	1	1	3	0	1	0	0	0	2	1	4	2	2	0	1	1	2	1	0	0	0	1	1	1
Actl9	0	0	0	0	0	0	0	0	0	0	0	0	0	0	0	0	0	0	0	0	0	0	0	0	0	0	0	0	0	0	0	2	0
Actn1	12473	12729	11354	12123	12536	14898	12607	14166	12381	12790	12098	12487	11463	12107	12011	13481	13419	12517	11777	12890	12898	13182	13453	13470	10997	10812	12721	11093	11851	11208	9729	11590	12819
Actn2	8	7	2	9	3	10	4	2	2	9	8	6	4	7	6	6	9	6	8	6	6	10	9	11	8	11	12	10	7	14	13	7	8
Actn3	416	394	361	381	447	339	310	350	424	468	483	589	493	644	360	464	420	626	627	541	355	396	395	575	521	479	217	175	161	255	197	224	387
Actn4	4676	4766	4313	4562	4628	5228	4409	5125	4561	4689	4385	4528	4170	4261	4166	4716	4621	4312	4056	4162	4313	4384	4411	4364	3640	3559	3990	3277	3595	3265	3092	3602	5010
Actr10	504	552	463	516	535	546	447	489	500	603	571	481	452	543	520	595	600	514	515	562	567	646	604	560	499	538	753	728	748	766	637	700	574
Actr1a	6446	6522	6642	6748	7070	8301	6546	7410	7668	7798	7275	7060	6420	7372	7254	8587	7985	7590	7086	7368	7497	8064	7690	7831	7199	7123	8527	7717	7508	8202	7846	7974	7418
Actr1b	470	543	515	576	593	683	600	699	552	597	596	728	627	771	579	618	570	753	740	705	536	633	610	527	523	467	513	500	402	518	436	487	553
Actr2	3491	3596	3203	3336	3663	3984	3336	3628	3465	3751	3654	3933	3529	3642	3649	3945	3964	4086	3808	4141	3646	3511	3596	4016	3599	3619	3472	3325	3251	3257	2607	3311	3522
Actr3	15771	16087	15947	16399	17003	20184	16216	17654	17096	17417	16892	15382	13844	15369	15621	18537	17086	15594	14639	14754	16251	17263	16508	15713	14872	14243	13868	13099	12646	12931	11857	12451	18834
Actr3b	0	1	2	0	0	2	0	2	0	0	2	4	1	2	2	1	1	6	0	1	1	0	1	7	5	5	1	0	1	2	1	0	0
Actr5	1277	1325	1384	1357	1379	1704	1311	1506	1355	1434	1474	1522	1321	1460	1358	1474	1488	1372	1388	1383	1389	1363	1339	1281	1137	1196	965	847	934	944	867	844	1528
Actr6	554	534	532	555	566	704	529	635	581	641	604	703	643	723	605	739	698	782	781	753	711	739	694	841	778	776	899	860	841	869	789	824	577
Actr8	867	941	904	910	929	1043	850	1015	972	999	936	1071	900	1058	833	1049	1047	999	992	1018	849	979	963	938	816	847	944	835	852	850	792	797	983
Actrt1	0	0	0	0	0	0	0	0	0	0	0	0	0	0	0	0	0	0	0	0	0	0	0	0	0	0	0	0	0	0	0	0	0
Actrt3	27	12	32	21	26	25	13	14	35	31	19	22	24	25	27	38	23	25	21	18	24	30	26	44	24	31	30	33	34	26	17	23	22
Acvr1	918	880	882	1002	919	918	777	883	940	1042	948	780	769	785	989	1028	977	824	757	836	992	1017	1046	1160	970	956	1172	981	1008	1142	992	1137	1075
Acvr1c	0	0	0	0	0	0	0	0	0	0	0	0	1	0	0	0	1	0	0	0	0	0	0	0	0	0	0	1	0	1	0	0	1
Acvr2a	487	492	409	424	446	521	432	439	415	447	426	432	353	403	378	449	409	420	409	371	365	420	399	513	434	388	347	299	325	372	295	385	499
Acvr2b	48	56	47	70	66	72	54	54	64	55	57	59	52	72	51	61	54	65	62	65	53	79	64	87	69	62	80	81	68	101	78	92	58
Acy1	520	557	625	664	599	598	514	563	688	713	716	726	624	692	637	840	741	746	693	745	807	776	833	832	727	783	677	581	631	542	522	562	615
Acy3	355	351	350	371	334	411	370	357	396	414	403	392	319	365	386	436	412	474	456	437	414	398	376	632	576	551	326	285	360	429	429	386	453
Acyp1	181	155	200	204	217	185	150	195	254	271	266	299	277	336	270	301	296	460	374	441	314	330	333	563	529	540	382	385	347	290	299	284	221
Acyp2	95	111	77	97	78	93	81	87	76	83	91	66	57	54	85	84	77	62	45	66	109	96	111	87	78	74	129	108	109	110	118	155	74
Ada	490	435	481	500	523	616	450	531	578	558	574	637	562	708	545	595	539	586	518	618	573	629	586	496	487	453	403	339	360	389	380	389	546
Adad1	0	0	1	0	1	0	1	0	0	0	0	1	0	0	0	0	1	0	0	0	0	0	0	1	0	0	0	1	0	0	1	0	0
Adad2	0	1	0	1	1	0	0	0	0	0	0	1	0	0	0	0	0	0	0	0	0	0	0	0	0	0	0	0	0	0	0	0	0
Adal	764	759	837	811	839	1090	876	884	826	892	855	985	810	937	832	975	929	750	760	848	913	903	912	903	827	763	955	896	854	731	692	770	918
Adam10	5617	5358	5120	5131	5392	6485	5294	5831	5420	5714	5596	6213	5828	5816	5234	5887	5899	6490	6083	6767	5670	5543	5490	7184	6310	6233	4405	4021	3864	5787	4905	6036	5876
Adam11	0	0	0	0	0	0	0	0	0	0	0	0	0	0	0	0	0	0	1	0	0	0	0	0	0	2	0	0	1	0	0	1	0
Adam12	14	21	15	20	21	25	16	31	21	20	13	46	25	38	22	26	25	65	48	59	22	18	13	100	64	50	8	4	7	21	13	16	16
Adam15	3005	3095	3056	3234	3292	3994	3268	3501	3517	3472	3279	3690	3447	3742	3269	3590	3541	3640	3449	3325	3539	3415	3546	3483	3012	3013	4636	4226	4503	4974	4672	4762	3564
Adam17	2779	2876	2654	2786	2829	3401	2784	3321	2856	2992	2897	2973	2662	3015	2897	3371	3040	3079	3043	3175	3038	3181	3069	3430	3071	2918	3844	3296	3570	4178	3786	4232	3156
Adam18	3689	4027	4055	4274	4341	5151	4140	4528	4208	4594	4358	4241	4131	4582	4147	5043	4431	4085	3978	4131	4330	4849	4674	4099	3593	3519	4512	4364	4381	4400	4271	4458	4603
Adam19	1261	1363	1171	1283	1283	1317	1175	1382	1533	1466	1375	1708	1539	1693	1414	1519	1457	1937	1856	2208	1448	1404	1303	2248	1920	1768	1210	1020	1052	1215	981	1097	1247
Adam2	0	0	0	3	0	0	1	0	1	0	0	2	0	0	2	1	0	1	0	0	0	2	1	2	1	0	1	2	1	1	2	1	0
Adam21	0	2	3	0	1	3	1	2	3	2	2	1	1	2	1	2	0	0	2	0	0	0	1	0	1	0	0	0	0	3	0	3	2
Adam22	1010	1050	1088	1113	1234	1336	1208	1236	1331	1428	1445	1475	1242	1343	1550	1801	1754	1579	1488	1683	2017	1944	1872	2153	1808	1728	2442	2223	2296	2512	2230	2416	1117
Adam23	2683	2705	2409	2580	2803	3074	2734	2987	3170	3275	3104	3189	3029	3075	3306	3636	3761	3248	3036	3455	4602	4626	4638	4948	3957	3774	6596	5452	5583	6656	6176	7146	2780
Adam28	0	0	2	0	0	0	0	0	0	0	0	0	0	0	0	0	0	0	1	1	0	0	0	0	2	2	0	0	1	0	0	0	1
Adam30	5	1	0	4	0	3	0	2	2	0	2	2	1	0	3	2	0	4	0	1	1	2	2	0	1	0	0	2	0	0	1	1	0
Adam32	0	6	3	1	1	1	1	2	6	4	3	1	2	0	9	4	7	4	5	1	4	6	4	3	10	8	9	9	7	25	11	16	4
Adam33	8	11	12	12	14	8	6	4	6	11	6	23	10	15	13	15	16	27	16	24	11	8	18	38	18	26	13	8	4	19	9	22	8
Adam7	0	0	0	0	0	0	0	0	1	0	1	0	0	0	0	0	0	0	0	0	0	0	0	0	1	0	0	0	0	0	0	0	0
Adam8	20	17	18	19	21	19	12	15	17	9	14	22	13	15	24	18	12	17	19	13	13	11	11	27	22	19	12	3	10	19	21	17	25
Adam9	3748	3743	3781	3850	4046	4182	3628	3920	4550	4782	4629	4308	3922	4132	4902	5468	5232	4441	4214	4554	5684	5746	5472	5527	4840	4690	6420	6101	5966	7144	6435	7008	4189
Adamdec1	0	0	0	0	0	0	0	0	0	0	0	0	1	1	0	0	2	2	0	0	0	0	0	1	2	1	0	0	0	0	0	0	0
Adamts1	818	804	667	718	765	740	592	734	723	749	710	697	620	588	746	877	813	589	526	643	702	689	773	639	506	504	973	772	862	1079	978	1257	756
Adamts10	0	0	0	2	2	0	0	0	2	3	0	1	1	4	3	0	1	1	4	0	2	4	0	2	1	2	1	1	2	1	0	2	5
Adamts12	1110	1095	1133	1236	1177	1396	1046	1220	1222	1270	1249	1237	1277	1418	1154	1455	1279	1326	1323	1194	1205	1397	1311	1351	1216	1256	1614	1550	1632	1718	1683	1514	1359
Adamts13	2	0	2	3	1	1	0	0	0	1	1	2	0	2	1	0	0	0	0	1	0	0	0	3	1	1	1	0	0	3	3	1	2
Adamts14	0	0	0	1	2	0	1	3	0	0	0	0	0	0	0	0	0	0	0	0	0	0	2	0	1	0	0	0	0	0	0	0	0
Adamts15	1	5	3	1	2	2	3	0	2	2	0	1	0	0	3	1	1	2	1	3	0	0	3	0	2	1	1	0	0	0	1	0	1
Adamts16	1	0	0	2	0	0	0	0	0	0	0	2	1	1	4	0	0	0	2	2	0	1	0	1	2	1	0	0	0	0	2	2	0
Adamts17	10	13	6	7	9	5	7	7	5	1	7	9	9	3	5	4	7	6	8	12	3	6	5	12	11	8	3	8	9	9	3	7	4
Adamts18	1	0	0	0	0	1	1	0	2	2	0	1	0	2	0	0	0	2	2	0	0	0	0	2	2	1	0	0	2	1	1	0	0
Adamts19	1	0	0	0	0	0	2	0	0	0	0	3	0	0	1	0	0	0	0	0	0	0	0	1	1	1	1	0	2	2	1	2	0
Adamts2	2	6	0	0	5	2	1	1	1	3	4	2	2	0	2	1	3	3	3	1	4	4	5	4	4	5	0	0	0	1	1	2	2
Adamts3	2	7	8	11	13	12	3	4	12	15	8	17	10	6	11	18	15	4	10	11	17	21	14	22	16	20	21	10	12	48	34	62	4
Adamts4	129	142	110	145	143	207	165	180	164	204	180	369	327	296	194	231	254	415	389	483	265	307	274	789	640	635	1363	1163	1172	2029	1969	2387	146
Adamts5	0	0	0	0	0	0	0	0	1	0	0	0	0	0	0	0	0	0	0	0	0	0	0	0	0	0	0	0	0	0	0	0	0
Adamts6	217	196	197	209	198	262	186	198	277	306	245	291	219	263	285	288	313	264	202	275	339	346	339	422	341	326	381	368	390	469	386	506	185
Adamts7	1272	1193	1128	1210	1281	1439	1234	1328	1354	1302	1226	1437	1309	1229	1303	1348	1335	1385	1365	1368	1307	1393	1270	1586	1278	1121	1297	966	1119	1365	1242	1611	1272
Adamts8	0	2	2	1	0	3	0	0	0	0	0	2	0	1	1	0	0	0	0	1	0	0	0	1	0	2	0	0	0	0	0	0	0
Adamts9	118	113	104	117	130	129	106	141	88	108	131	109	71	106	97	125	104	74	75	87	122	100	114	86	75	76	176	230	170	188	164	197	122
Adamtsl4	659	638	614	684	673	646	493	620	895	923	839	1246	1066	1265	1028	1039	1136	1833	1777	1871	1338	1322	1365	2650	2203	2355	2080	1820	2087	2592	2356	2881	696
Adamtsl5	621	624	609	701	673	608	474	585	699	731	722	801	687	826	766	790	793	905	849	804	882	843	770	963	819	771	893	820	856	930	820	920	695
Adap1	27	24	24	12	19	24	24	33	19	20	21	19	15	11	15	15	16	12	7	14	19	13	14	14	15	14	9	10	6	15	19	10	25
Adap2	0	1	4	4	2	0	1	1	0	6	3	8	1	6	0	4	1	4	4	3	2	0	5	7	3	4	6	5	4	2	5	7	0
Adapt15	3260	3264	3097	3223	3065	3857	3027	3432	2807	3076	2929	2200	2017	2274	2521	2904	2815	1870	1749	1844	2502	2630	2426	2396	2129	2216	5719	5400	5726	5519	5160	5328	4177
Adar	1503	1441	1369	1451	1517	1765	1473	1574	1648	1761	1621	1986	1682	1735	1573	1816	1855	1834	1673	2063	1769	1772	1786	2125	1633	1655	1696	1430	1577	1698	1490	1868	1598
Adarb1	509	493	421	446	465	684	568	609	416	402	433	711	643	626	376	436	393	566	536	590	372	370	368	465	406	371	521	400	466	459	397	483	489
Adarb2	1	0	2	1	2	0	0	0	3	0	0	0	0	1	0	1	0	0	1	0	1	0	1	1	0	1	0	3	1	0	0	0	1
Adat1	245	259	280	297	295	378	317	365	322	330	302	461	425	435	289	366	338	523	472	539	314	360	298	451	404	401	412	376	417	422	390	405	328
Adat2	572	540	545	569	583	763	612	699	672	605	559	762	728	795	628	743	801	689	693	767	679	664	633	784	741	702	603	545	570	711	592	639	612
Adat3	26	19	29	22	25	16	16	23	19	17	26	11	19	9	16	24	27	11	23	14	27	30	21	27	24	26	48	45	46	38	38	43	11
Adck1	129	155	126	143	146	155	134	149	147	146	135	159	140	157	124	199	143	150	152	166	137	153	172	171	171	198	136	112	116	134	117	125	174
Adck2	724	718	829	843	831	755	610	681	902	915	881	722	647	743	862	981	929	681	634	663	911	987	994	905	851	738	807	733	729	798	733	797	837
Adck5	970	953	995	958	1052	1166	1018	1157	1137	1164	1074	1148	997	1177	1078	1215	1240	1024	1004	1050	1152	1193	1129	1074	976	956	1101	988	1075	1107	1073	939	1155
Adcy1	1	3	0	0	2	3	0	2	0	0	1	2	0	0	0	1	1	0	2	1	0	0	1	3	1	1	0	0	0	0	0	1	2
Adcy10	19	19	8	21	13	17	12	12	13	24	16	21	13	15	12	8	10	22	22	19	15	20	16	44	40	30	9	5	6	22	14	23	19
Adcy2	4	4	8	5	4	4	7	3	3	7	5	9	2	6	2	5	7	9	9	10	8	6	4	10	8	4	10	6	5	7	5	4	11
Adcy3	111	89	73	73	56	70	66	87	54	80	65	52	33	34	61	58	79	29	39	34	52	42	46	94	68	71	16	19	21	50	41	64	77
Adcy4	0	3	0	0	0	0	1	1	0	2	0	2	0	3	0	1	2	4	1	2	1	0	1	0	2	1	0	2	0	0	0	0	1
Adcy5	23	19	16	18	14	23	14	16	22	15	19	10	12	13	15	13	20	7	12	10	10	17	18	21	13	11	7	6	8	9	10	7	23
Adcy6	1466	1473	1352	1393	1529	1689	1487	1584	1469	1602	1511	1742	1472	1750	1489	1596	1536	1663	1643	1743	1484	1477	1460	1683	1411	1435	1520	1280	1470	1470	1351	1593	1493
Adcy7	1448	1385	1355	1388	1440	1392	1201	1294	1528	1564	1569	1639	1349	1405	1484	1608	1570	1718	1584	1733	1547	1437	1398	2196	1865	1787	1699	1390	1573	2162	1843	2290	1477
Adcy9	710	704	631	638	675	727	614	664	730	802	780	922	857	857	790	893	845	898	877	1062	955	881	925	1198	958	841	1434	1036	1146	1237	1064	1315	641
Adcyap1	0	0	1	0	0	0	0	0	0	0	0	0	0	0	0	0	0	0	0	0	1	0	0	2	0	0	0	0	0	0	1	0	0
Adcyap1r1	0	0	0	0	0	1	1	0	0	0	0	1	1	3	0	1	0	0	2	1	2	1	1	5	12	3	10	3	7	16	13	11	0
Add1	7846	7760	7604	7855	8081	9121	7453	8368	8342	8828	8088	8309	7861	8515	7920	9142	8898	8956	8595	9455	8501	8827	8714	9989	8497	8298	7284	6613	6810	6888	6270	6798	8763
Add2	1295	1212	975	979	1068	1325	1164	1321	824	862	784	1213	1079	1244	666	752	701	1437	1352	1546	490	577	514	2340	1919	1924	88	96	102	318	297	309	1372
Adgra1	0	0	0	1	0	0	1	1	0	1	0	0	0	0	0	0	0	0	0	0	1	0	0	2	0	0	0	1	1	0	0	1	0
Adgra2	5919	5929	5600	5850	6171	7422	6237	7013	6898	7133	6663	7905	6995	7667	6659	7698	7270	7953	7461	7433	7698	7451	7723	8012	7223	6811	8113	7237	7427	7105	6552	7203	6217
Adgra3	1129	1261	1084	1284	1210	1498	1268	1369	1285	1328	1250	1227	1061	1097	1225	1366	1383	1044	946	1057	1286	1355	1249	1079	991	884	1211	1084	1008	1101	923	1123	1297
Adgrb1	0	0	0	0	0	0	0	0	0	0	0	0	0	0	0	0	0	0	1	0	0	0	0	0	0	0	0	0	0	0	0	0	0
Adgrb2	82	63	71	67	79	52	41	47	75	83	73	96	86	98	78	92	74	113	113	105	83	77	73	140	102	122	104	83	79	144	117	158	66
Adgrb3	0	0	0	0	0	0	0	1	3	2	0	0	2	0	0	1	0	4	1	0	0	4	0	0	2	2	0	0	0	0	2	2	0
Adgrd1	38	28	43	39	45	64	56	52	61	40	52	86	83	96	51	62	62	141	145	162	65	70	71	322	240	235	136	103	103	459	409	445	32
Adgre1	4	8	5	3	12	6	4	10	6	4	1	4	3	3	10	4	3	2	1	1	0	4	4	11	9	3	5	0	5	4	4	5	1
Adgre5	1332	1242	1221	1350	1261	1231	1037	1132	1390	1453	1423	1466	1283	1397	1437	1591	1567	1498	1433	1585	1673	1674	1752	2028	1718	1584	1363	1165	1214	1343	1145	1345	1336
Adgrf1	39	29	36	30	41	44	46	56	48	54	45	70	69	58	47	48	37	80	72	62	49	61	49	174	165	132	30	30	35	66	76	62	36
Adgrf2	1	0	4	0	2	1	0	2	1	1	0	1	0	0	1	0	0	2	1	0	2	4	2	0	1	0	0	1	0	0	0	2	0
Adgrf3	24	15	26	23	28	22	9	15	25	24	25	24	20	24	30	30	25	18	25	25	29	22	26	47	25	38	19	19	21	22	22	23	17
Adgrf4	0	1	0	0	0	0	0	1	0	2	0	0	1	0	1	0	0	0	0	0	0	0	0	0	0	0	0	1	2	2	0	0	0
Adgrf5	16	12	19	12	9	14	13	17	7	13	12	32	16	15	11	7	14	12	15	24	12	7	6	18	11	3	4	1	6	3	2	3	18
Adgrg1	12314	12360	11527	12170	12753	12310	10044	11230	13157	13443	12777	10972	9766	10666	12568	14185	13852	10932	10347	11228	13377	13045	12805	12482	11076	10928	13997	12351	12526	13610	12089	13645	13386
Adgrg2	15	11	18	11	18	27	22	22	19	15	19	21	23	24	14	14	17	23	21	21	12	15	15	44	23	25	27	20	22	43	39	55	12
Adgrg3	5	2	3	1	3	1	0	1	5	1	3	2	3	0	3	0	0	2	4	3	0	0	3	1	0	0	1	1	3	7	2	5	2
Adgrg4	0	0	0	0	1	0	2	0	0	0	0	2	0	0	2	0	0	2	3	2	0	0	2	1	3	0	0	0	1	2	1	1	0
Adgrg5	5	10	7	2	5	2	0	5	4	4	6	3	7	5	7	11	3	2	2	5	13	6	4	9	4	7	15	8	7	14	12	29	11
Adgrg6	2	2	2	0	3	2	2	2	5	3	4	2	1	8	0	3	1	4	4	5	1	5	2	7	8	7	1	1	0	2	4	4	2
Adgrg7	1	2	2	2	1	0	1	0	1	1	2	2	0	1	0	2	3	0	2	0	1	2	1	3	3	3	2	2	2	2	1	2	3
Adgrl1	1	0	0	0	0	0	0	0	1	2	1	0	3	1	1	0	2	0	0	1	1	0	1	1	1	0	2	0	0	4	1	7	1
Adgrl2	1073	991	837	982	973	1115	956	1067	988	1063	954	1028	973	953	966	1094	1096	878	859	987	1058	1122	1046	1293	1088	1021	1030	839	849	1085	1003	1292	1015
Adgrl3	472	456	444	442	503	570	494	543	472	518	470	610	581	600	466	563	501	641	603	659	508	522	519	636	511	484	450	413	443	569	499	603	494
Adgrl4	4	1	2	2	1	5	4	1	4	0	2	4	0	2	4	4	5	1	8	3	6	4	2	16	16	3	2	8	6	19	12	24	2
Adgrv1	2317	2298	2233	2348	2364	2869	2430	2752	2626	2696	2546	2583	2379	2583	2548	2897	2699	2616	2405	2577	2426	2827	2784	2700	2383	2277	3571	3418	3359	4167	4086	3961	2719
Adh5	4624	4680	4927	5124	5108	6344	4905	5657	5310	5746	5319	5632	5371	6054	5009	6079	5536	5729	5524	5665	5586	6030	5832	5973	5177	5374	5963	5785	5938	5954	5371	5626	5515
Adh7	117	105	101	136	107	144	101	142	120	154	144	192	163	207	152	174	160	230	190	225	162	212	186	249	270	266	152	146	150	143	135	144	114
Adhfe1	95	84	75	76	87	87	70	83	91	96	98	89	93	77	86	83	95	96	88	81	92	98	82	159	114	104	94	95	100	89	96	93	74
Adi1	476	481	549	554	542	668	566	660	498	564	569	535	476	584	513	639	523	523	513	500	566	615	590	615	529	507	510	500	520	613	548	530	609
Adig	0	0	0	0	0	0	0	0	0	0	0	0	0	0	0	0	0	0	0	0	0	0	0	0	0	0	0	0	0	0	0	1	1
Adipoq	0	0	0	0	0	0	0	0	0	0	0	0	0	0	0	0	0	1	0	0	0	3	1	0	1	1	1	1	0	2	0	1	0
Adipor1	5101	5294	5413	5407	5550	6693	5148	5753	5975	6149	5948	6913	6359	6953	5828	6849	6354	7614	7097	7294	6467	6902	6740	7386	6777	6729	8276	7704	7569	8351	7513	7953	6048
Adipor2	6208	6547	6030	6262	6557	7306	6136	6609	6646	7031	6680	7124	6266	7029	6708	7719	7182	7079	6889	7405	6842	7133	6896	7653	7036	6654	7023	6194	6497	7950	7069	7566	7189
Adk	2883	2812	2725	2847	2936	2996	2410	2763	3102	3217	3062	2989	2803	3080	3068	3556	3288	3002	2782	2903	3029	3398	3143	2948	2648	2629	3142	2933	2924	2891	2663	2825	3384
Adm	132	148	142	153	154	324	268	287	183	183	167	231	192	227	265	247	263	182	213	199	283	284	306	162	141	147	397	379	356	179	138	180	129
Adm2	0	0	0	0	0	0	0	0	0	1	0	0	0	0	1	1	0	0	0	0	0	0	0	0	0	0	1	0	0	0	0	1	0
Adnp	4873	5053	4225	4334	4640	4974	4091	4475	4798	4802	4620	4398	4109	4042	4600	5025	5022	4124	3884	4453	4905	5012	4708	5989	4740	4370	4361	3680	3873	4459	3825	4923	4993
Adnp2	1844	1927	1662	1750	1926	1967	1568	1767	1885	1984	1936	1888	1752	1741	1900	2009	2070	1747	1703	1774	1880	1933	1894	2138	1866	1794	1710	1494	1452	1648	1498	1799	2042
Adora1	0	0	2	2	1	0	0	5	3	2	1	1	4	3	5	1	1	6	4	2	0	3	4	2	4	3	1	2	0	1	1	1	0
Adora2a	25	17	12	15	17	22	8	24	16	23	11	23	15	20	19	19	11	21	19	22	26	19	26	11	7	19	37	23	33	29	40	34	13
Adora2b	11	10	16	8	9	13	13	10	10	16	17	5	9	6	9	12	16	10	10	13	13	7	8	14	11	13	27	15	20	13	13	15	14
Adora3	0	0	1	2	2	0	1	0	0	0	0	0	1	0	0	1	2	0	1	0	0	0	0	2	4	1	0	0	1	0	0	1	1
Adpgk	1471	1542	1395	1557	1562	1820	1504	1738	1539	1600	1569	1832	1725	1907	1485	1725	1728	1874	1786	1822	1634	1691	1655	1716	1443	1525	1979	1872	1853	1967	1579	1836	1649
Adprh	4335	4573	4466	4741	4795	5450	4571	5090	4594	4725	4509	4911	4644	5213	4076	4811	4537	4925	4635	4605	3899	4327	4155	4102	3608	3819	3396	3266	3196	3214	3010	3083	5244
Adprhl2	1024	1053	990	1114	1091	1198	1048	1125	1112	1134	1137	1257	1137	1384	1122	1270	1185	1166	1114	1056	1076	1182	1206	1035	931	1008	910	826	891	747	698	736	1279
Adprm	138	141	151	133	152	171	122	108	182	173	188	132	103	142	180	198	182	125	142	127	195	194	165	204	186	156	219	225	232	177	148	193	144
Adra1a	0	0	0	0	0	0	1	0	0	0	0	0	0	0	0	0	0	0	0	0	1	0	0	1	0	0	0	0	0	1	3	3	0
Adra1b	0	0	0	0	0	0	0	0	0	0	0	0	0	0	0	0	0	0	0	0	0	0	0	0	0	0	0	0	0	0	0	0	0
Adra1d	0	0	1	0	2	1	2	1	4	0	1	1	0	0	0	0	1	0	2	0	0	2	0	0	1	1	1	0	2	0	1	1	4
Adra2a	0	0	0	0	0	0	0	0	0	0	0	0	0	1	0	0	0	0	0	0	1	1	0	0	0	0	1	0	0	0	0	0	0
Adra2b	0	0	0	0	0	0	0	0	0	0	0	0	0	0	0	0	0	0	0	0	0	0	0	0	0	0	0	1	0	0	0	0	0
Adra2c	0	0	0	0	0	0	0	0	0	0	0	0	0	0	0	0	0	0	0	0	0	0	0	0	0	0	0	0	0	0	0	0	0
Adrb2	0	0	0	0	0	0	0	0	0	0	0	0	0	0	0	0	0	0	0	0	0	0	0	0	0	0	0	0	0	0	0	0	0
Adrb3	0	0	0	0	0	0	0	0	1	0	0	0	0	1	0	0	1	0	1	0	0	0	0	0	0	1	0	1	1	0	1	1	0
Adrm1	4156	4009	3942	3926	3980	4433	3590	3947	3945	4046	3870	3739	3543	3745	3482	3994	3909	3819	3776	3499	3429	3666	3508	3621	3300	3406	2575	2392	2334	2585	2391	2483	4597
Adsl	3899	4046	3668	3950	4057	4721	3865	4333	4046	4288	4064	4262	3883	4400	3781	4434	4088	4133	3885	4198	3762	3929	3828	3423	3078	2978	3769	3404	3293	3052	2906	3008	4709
Adss	2638	2505	2539	2513	2632	3092	2447	2684	2634	2620	2608	2531	2321	2493	2211	2834	2665	2328	2247	2311	2252	2390	2287	2180	1852	1837	1612	1556	1565	1495	1350	1370	2944
Adssl1	0	1	1	1	1	0	1	1	4	2	0	0	0	0	0	1	0	2	0	0	0	0	1	1	2	1	3	1	1	0	3	1	0
Adtrp	0	0	0	0	0	0	0	3	0	0	0	0	2	1	0	0	1	0	0	0	0	0	1	1	1	0	0	1	0	1	0	1	0
Aebp1	0	6	2	1	0	2	2	1	1	5	3	4	3	2	2	1	3	4	3	6	3	1	0	3	4	4	4	0	5	2	4	3	3
Aebp2	3161	3100	2504	2743	2827	3094	2601	2801	2998	3099	2907	3080	2635	2810	2880	3266	3219	2983	2799	3028	3200	2838	2897	3257	2938	2986	3041	2630	2652	3220	2689	3091	3072
Aen	1932	1815	2115	2044	2038	2183	1858	1983	2137	2149	2114	1938	1790	2003	1861	1943	2010	1807	1718	1652	1636	1831	1716	1756	1444	1477	1050	962	835	1074	944	1013	2632
Aes	7438	7558	7688	7751	7942	9302	7754	8385	8212	8528	8120	8822	8303	8938	7527	9006	8414	9297	8773	8848	8145	8666	8438	8693	8245	8205	9866	8741	9073	8731	8410	8364	8646
Afap1	5323	5492	5000	5214	5592	6014	5000	5569	6220	6408	5994	5392	4874	4940	6219	6892	6977	5536	4997	5576	7461	7546	7328	7353	5917	5506	7804	6751	6883	7203	6542	7744	5252
Afap1l1	0	1	0	1	0	1	2	1	0	2	0	1	0	0	0	0	1	0	1	0	1	2	1	1	1	0	1	1	0	0	0	0	0
Afap1l2	1107	1007	1016	970	1059	1031	828	908	1260	1225	1196	1133	994	1200	1229	1320	1369	1315	1222	1347	1454	1476	1498	1739	1483	1407	1855	1671	1793	2087	1774	2127	1048
Afdn	1003	952	788	903	1022	1053	957	1065	1047	949	914	1062	1003	898	1003	1030	1093	909	795	981	994	1108	1054	1140	818	823	1037	768	856	942	824	1037	950
Aff1	595	615	504	570	586	589	559	595	630	667	563	638	609	596	566	602	602	652	557	710	591	605	562	882	705	620	641	444	468	667	533	738	629
Aff2	91	64	75	63	74	60	64	83	63	77	75	104	105	89	72	84	82	82	72	96	92	84	88	125	90	84	79	59	66	73	70	86	64
Aff3	0	0	0	1	0	0	1	1	0	2	0	1	1	1	1	1	1	0	2	5	1	0	1	5	2	1	2	0	4	2	6	2	2
Aff4	3401	3402	2768	3028	3162	3265	2907	3150	3412	3608	3362	3445	3127	3064	3513	3772	3708	3359	3224	3965	3962	4049	3984	4875	3852	3341	5486	4248	4458	5642	4825	6135	3388
Afg1l	192	177	154	158	158	221	156	191	175	183	182	202	200	215	166	196	184	230	223	236	175	177	170	324	241	228	184	166	183	188	174	176	194
Afg3l2	1748	1676	1730	1692	1697	2096	1802	2021	1921	1994	1824	2018	1764	1930	1802	2166	1893	1943	1843	1951	1829	1949	1873	1929	1671	1649	1913	1682	1715	1900	1770	1905	1870
Afm	0	0	0	0	0	0	0	0	0	0	0	0	0	0	0	0	0	0	0	0	0	0	0	0	0	0	0	0	0	0	0	0	0
Afmid	241	251	275	265	268	280	216	286	317	353	302	352	310	371	312	371	345	314	335	348	386	393	374	384	329	330	210	196	171	212	178	193	327
Afp	3	1	0	5	0	0	1	0	0	0	1	0	3	0	0	0	0	1	0	0	0	0	0	1	2	1	0	0	0	0	0	0	0
Aftph	1358	1385	1329	1373	1432	1460	1122	1286	1496	1498	1477	1457	1273	1426	1408	1667	1538	1515	1471	1622	1481	1484	1462	1551	1436	1344	1617	1457	1524	1755	1535	1717	1717
Aga	6261	6448	6566	6748	6724	7624	6250	6852	7165	7491	7234	6742	6200	7173	6806	8283	7617	7003	6573	7197	7573	8295	7867	8016	7187	7365	10323	9514	9813	11770	11300	11557	7671
Agap2	94	91	85	84	98	64	74	57	91	91	110	102	72	98	119	124	110	106	116	85	107	109	117	146	107	127	85	74	86	158	142	131	86
Agap3	2181	2252	2233	2171	2322	2740	2253	2593	2313	2532	2411	2667	2291	2686	2273	2641	2594	3029	2845	2488	2307	2455	2407	2696	2436	2586	2784	2467	2619	3049	2952	3012	2382
Agbl1	0	0	0	0	0	0	0	0	0	0	0	0	0	0	0	0	0	0	0	0	0	0	0	0	0	0	0	0	0	0	1	0	0
Agbl2	1	0	1	2	2	1	1	1	3	2	1	2	2	2	4	0	2	3	2	6	1	3	2	9	2	3	1	1	3	2	3	1	1
Agbl3	358	341	334	294	366	424	327	385	368	388	399	426	282	396	408	426	498	447	388	443	512	465	445	603	470	431	655	554	694	793	628	763	337
Agbl4	0	1	0	1	0	0	0	0	1	0	0	0	1	0	0	1	0	1	0	1	3	0	0	0	0	0	0	1	0	2	0	2	0
Agbl5	430	443	498	451	476	411	352	368	586	547	557	499	432	458	592	628	585	485	422	528	708	722	686	728	584	527	803	763	772	706	613	699	494
Ager	42	30	35	29	56	59	49	41	38	43	60	42	24	42	43	50	62	37	32	29	35	54	53	39	45	40	53	55	68	77	119	86	43
Agfg1	1499	1616	1500	1532	1662	1840	1417	1608	1627	1724	1554	1581	1433	1562	1532	1704	1728	1660	1489	1606	1615	1632	1569	1597	1424	1363	1146	1154	1129	1089	1011	1141	1704
Agfg2	2663	2628	2731	2755	2839	2952	2533	2806	3089	3190	3049	3121	2708	3210	3184	3602	3597	3646	3372	3163	3645	3635	3801	3267	2902	3065	3185	2854	2911	2869	2624	2786	2901
Aggf1	974	974	892	896	966	1216	1021	1058	982	1086	1083	1158	1124	1239	1095	1125	1129	1251	1209	1204	1097	1044	1084	1388	1201	1058	990	995	953	1097	904	1058	1056
Agk	1613	1722	1608	1716	1802	2048	1742	1888	1777	1920	1885	2296	2150	2342	1905	2119	2046	2376	2309	2537	2096	2072	2067	2603	2265	2241	1801	1653	1675	1605	1501	1601	2024
Agl	1014	1082	871	952	963	1167	1002	1097	1074	1078	983	1196	994	1066	1028	1166	1151	1094	1058	1234	1210	1317	1224	1398	985	987	1353	1110	1192	1211	1013	1360	997
Agmat	0	0	1	2	0	0	0	1	1	0	0	0	0	0	1	0	1	2	0	0	1	0	1	0	1	0	0	0	0	1	0	1	0
Agmo	1	3	2	2	1	2	3	2	0	3	0	0	2	2	3	5	7	6	1	2	2	2	3	4	2	7	6	2	14	9	6	7	1
Ago2	4757	4970	3743	3817	4311	4680	4532	4829	4107	4180	3998	4258	4056	3703	3879	4189	4245	3672	3316	4296	4275	4282	4136	4722	3573	3370	4929	3520	3926	4148	3762	4983	4209
Ago3	464	455	403	380	453	499	490	503	537	549	540	422	382	390	519	546	577	409	373	471	688	621	619	558	426	436	971	889	971	943	794	1001	514
Agpat1	1682	1767	1734	1752	1871	1739	1356	1647	1839	2010	1910	1710	1589	1751	1812	2059	2039	1726	1626	1581	1935	1932	1937	1864	1810	1788	2409	2267	2292	2383	2183	2070	1869
Agpat2	395	416	431	392	460	512	400	398	425	438	410	445	429	527	374	448	444	441	488	459	415	391	400	408	421	396	390	376	384	383	382	377	504
Agpat3	2413	2521	2511	2698	2783	3036	2517	2878	2986	2970	2919	2562	2345	2655	2858	3450	3230	3090	2884	2933	3552	3573	3478	3313	3121	3149	4901	4616	4572	5119	4575	5000	2813
Agpat4	1398	1365	1439	1413	1400	1955	1605	1813	1439	1458	1408	1599	1396	1592	1393	1687	1548	1600	1525	1550	1443	1477	1504	1460	1331	1346	1329	1221	1316	1457	1374	1407	1644
Agpat5	1069	1047	1024	1168	1104	1344	1170	1182	1097	1198	1159	1365	1187	1304	1075	1128	1104	1196	1196	1276	1130	1166	1109	1108	1002	954	1242	1140	1075	1096	896	978	1290
Agps	3540	3784	3473	3526	3788	4711	3712	4022	3686	3871	3738	3377	3124	3349	3658	4051	3886	3304	3145	3499	3581	3732	3576	3633	3160	3012	2755	2584	2535	2507	2220	2547	4139
Agr2	0	0	0	0	0	0	0	0	0	0	0	0	0	0	0	0	1	0	0	0	0	0	0	0	0	0	1	0	0	0	0	0	0
Agr3	0	0	0	0	0	0	0	0	0	0	0	0	0	0	0	0	0	0	0	0	0	0	0	0	0	0	0	0	0	0	0	0	0
Agrn	4740	4665	4043	4211	4424	5365	4785	5426	5094	5062	4998	6193	5376	5412	5079	5336	5652	6286	5749	6673	6105	6202	6458	7819	5854	5928	9503	6920	8068	8394	7860	10093	4547
Agrp	0	0	2	1	2	1	2	2	2	3	5	5	2	2	1	1	7	7	6	4	7	8	4	6	11	3	14	6	11	12	15	12	1
Agt	1	7	2	2	2	6	1	6	6	4	6	2	3	1	3	1	6	0	5	2	3	1	4	6	2	7	14	8	16	7	4	5	6
Agtpbp1	314	326	303	286	320	328	298	289	375	330	323	262	275	254	430	407	412	249	230	232	478	491	474	367	307	282	648	559	521	542	419	512	363
Agtr1	0	0	0	0	0	0	0	0	0	0	0	0	0	0	0	0	0	0	0	0	0	0	0	0	0	1	0	0	0	0	0	0	0
Agtr2	1	1	5	5	1	4	5	5	7	6	3	3	4	1	7	4	7	3	3	2	3	3	5	0	0	0	2	3	1	2	0	1	6
Agtrap	196	159	175	183	211	191	153	218	225	259	245	269	254	241	261	285	247	287	265	302	287	311	273	310	282	279	356	320	314	322	327	355	222
Agxt	0	0	0	0	0	0	0	0	0	0	0	0	0	0	0	0	0	0	0	0	0	0	0	0	0	0	0	0	0	0	0	0	0
Agxt2	4	3	4	3	9	4	9	12	13	8	4	3	4	10	6	7	6	6	2	11	9	5	8	7	14	13	14	17	19	29	37	48	4
Ahctf1	4064	4101	3180	3224	3581	4151	3557	3975	3446	3575	3470	3840	3666	3467	3321	3644	3623	3549	3179	3785	3150	2945	3048	3856	2854	2654	2840	2214	2291	2517	2273	2900	3828
Ahcy	3901	3960	3752	3860	4017	5111	4208	4720	3737	3853	3754	3325	3302	3481	3179	3659	3427	2636	2542	2569	2897	2920	2811	2567	2258	2369	1944	1807	1737	1719	1697	1669	4645
Ahcyl1	12375	12593	12521	12874	13644	16163	12978	14647	14889	15404	14507	16748	14828	16301	14994	17390	16534	17207	16386	17575	16767	17201	16803	18238	16347	15342	20450	18785	18610	16771	15272	16859	13644
Ahcyl2	1175	1278	1036	1095	1150	1364	1100	1165	1103	1184	1115	1195	1089	1162	1011	1219	1178	1164	1075	1312	987	1043	1024	1219	974	1046	874	776	749	1014	904	1124	1308
Ahdc1	737	773	568	652	745	786	741	845	742	785	642	927	855	882	756	790	827	941	857	855	870	806	890	1034	870	841	964	822	913	1147	940	1205	686
Ahi1	1037	1027	997	1015	1148	1296	1025	1186	1074	1129	1111	1730	1645	1772	1093	1291	1179	1836	1739	1982	1123	1139	1184	1700	1532	1302	1418	1291	1346	1631	1466	1688	1149
Ahnak	13125	13353	6129	6625	7579	9197	9591	10674	7935	8106	7442	7762	8209	5748	7190	7317	8252	6057	4991	7463	9559	9760	10290	8446	4731	4505	7987	4942	6268	5144	4663	7169	8766
Ahnak2	635	610	369	363	428	394	352	440	497	571	523	551	480	442	567	547	609	555	480	671	953	920	967	1023	565	566	1157	631	829	637	552	986	418
Ahr	927	980	741	835	823	997	844	944	969	965	915	865	812	877	864	1002	1029	855	814	921	962	920	908	1006	848	678	819	785	707	690	646	734	840
Ahsa1	6834	7104	6874	7141	7467	9980	7954	9107	7200	7809	7189	8739	8106	9041	6800	7898	7229	8622	8109	8234	6197	6855	6715	7205	6548	6765	4330	4058	4048	4159	3932	3974	8042
Ahsa2p	268	260	265	251	251	258	242	288	257	267	275	336	277	295	231	311	293	342	312	323	242	269	274	269	228	246	256	227	210	252	229	206	268
Ahsg	1	1	0	0	1	1	0	0	1	4	0	1	0	4	1	1	2	1	0	0	3	1	3	0	0	1	3	1	3	7	8	8	0
Ahsp	2	7	7	0	6	8	4	4	4	13	5	10	5	4	5	12	4	6	5	6	5	6	4	6	3	5	10	7	6	3	13	7	10
Aicda	0	1	0	0	0	0	0	0	0	0	0	0	0	0	0	0	0	0	0	0	0	0	1	0	1	0	0	0	0	1	0	0	0
Aida	4973	4896	5086	5091	5224	6512	5357	5786	5436	5765	5369	6024	5413	6057	5123	6067	5810	5706	5484	5459	5494	5643	5327	5302	4754	4656	3952	3743	3522	3271	2922	3212	5750
Aif1	2	1	0	1	1	1	0	0	3	3	3	0	0	3	5	0	3	0	0	0	2	1	7	1	1	0	1	2	0	1	1	2	0
Aif1l	0	1	0	1	1	3	0	0	1	0	1	0	0	0	0	0	0	1	0	2	0	0	0	0	0	1	0	0	0	0	0	0	1
Aifm1	8550	8866	8337	8751	8898	10684	8882	9906	9274	9788	9300	10733	9881	10807	8937	10090	9672	10791	10124	10824	8817	9126	9040	9565	8331	8290	5974	5193	5342	5572	4925	5407	9592
Aifm2	839	841	932	1023	1017	1099	836	996	1144	1171	1138	1198	1159	1246	1102	1296	1217	1381	1411	1410	1302	1386	1314	1524	1351	1370	1517	1354	1407	1795	1748	1742	1017
Aifm3	37	31	26	31	35	34	24	31	21	40	35	16	18	14	27	28	35	13	10	9	23	25	22	22	22	19	16	11	21	18	18	18	30
Aig1	366	361	441	386	420	488	352	488	461	485	469	561	479	585	463	569	557	627	571	595	543	561	561	648	571	545	645	586	615	596	532	592	395
Aim2	151	132	127	130	112	186	168	211	146	175	160	193	205	198	180	213	212	277	261	313	223	250	227	396	364	343	575	548	543	788	708	732	146
Aimp1	205	214	212	202	213	234	207	221	231	237	201	242	211	213	212	224	192	244	188	233	222	199	207	221	216	214	280	234	229	222	212	238	246
Aimp2	1351	1458	1355	1421	1432	1623	1279	1457	1344	1480	1373	1345	1207	1301	1217	1437	1320	1327	1238	1334	1228	1261	1335	1398	1297	1189	926	965	938	1025	890	1013	1674
Aip	2191	2328	2286	2345	2431	2610	2212	2424	2417	2512	2392	2384	2236	2558	2237	2710	2481	2459	2255	2288	2382	2645	2565	2209	1924	2046	2760	2524	2667	2572	2377	2420	2690
Aipl1	0	0	0	0	0	0	0	0	0	0	0	0	0	0	0	0	0	0	0	0	0	0	0	0	0	0	0	0	0	0	0	0	0
Aire	1	0	0	0	0	0	0	2	0	0	0	1	0	1	0	1	0	1	2	2	1	0	0	1	3	0	2	0	2	0	1	0	0
Ajm1	62	45	81	51	59	31	42	45	76	74	83	78	59	59	84	85	82	81	46	78	108	111	98	92	82	78	190	116	150	180	134	170	83
Ajuba	1823	1880	1819	1792	1823	2756	2231	2404	1849	1887	1869	1889	1628	1935	1708	1916	1909	1688	1692	1616	1535	1535	1593	1513	1308	1363	1132	1017	1080	1098	907	995	2152
Ak1	9	3	7	14	6	7	8	7	9	9	13	12	8	3	13	17	12	6	4	3	23	11	14	9	5	6	13	15	20	22	17	27	10
Ak2	4468	4785	4405	4657	4588	5346	4401	5019	4676	4926	4657	4580	4136	4497	4398	4968	4935	4105	3927	4089	4144	4379	4373	3769	3322	3320	3371	3186	2964	2828	2579	2716	5384
Ak3	2469	2484	2602	2743	2845	3451	2734	3112	3141	3317	3148	3446	3320	3542	3132	3626	3355	3970	3741	3934	3600	3673	3404	4159	3827	3758	3953	3804	3836	3711	3542	3692	2933
Ak4	53	82	70	57	82	113	65	102	66	88	86	126	108	129	68	93	65	120	106	120	75	80	80	93	111	79	81	76	89	89	92	83	74
Ak5	4	6	2	5	4	4	6	5	5	8	7	5	2	5	5	5	7	8	7	9	5	7	11	27	19	20	9	7	7	17	24	16	2
Ak6	780	822	819	818	805	1022	761	842	833	870	867	740	669	680	821	897	856	610	590	553	782	826	777	583	568	548	466	421	419	544	511	546	1004
Ak7	13	6	7	7	11	7	6	14	8	3	7	5	4	9	3	8	7	11	3	7	7	5	4	5	6	3	2	9	4	13	10	15	5
Ak8	531	542	571	587	561	736	655	725	621	672	601	703	696	788	593	836	675	718	750	784	643	749	747	879	719	754	719	767	784	843	865	794	700
Ak9	11	12	12	18	23	20	12	20	24	27	19	55	34	39	31	25	52	42	40	51	41	35	48	70	76	53	43	43	44	45	50	42	18
Akain1	0	1	0	0	1	1	0	1	1	1	3	0	1	0	0	1	0	0	0	2	3	1	0	3	3	2	4	6	1	0	2	0	1
Akap1	2500	2452	2321	2279	2379	2787	2236	2485	2411	2555	2257	2715	2312	2558	2135	2385	2470	2601	2402	2584	2301	2297	2204	2273	2041	2047	2491	2236	2363	2644	2441	2689	2679
Akap10	342	360	288	293	331	319	316	320	359	361	325	435	400	398	362	373	412	412	411	412	421	402	373	450	345	375	487	441	469	483	429	484	402
Akap11	2246	2349	1634	1666	1806	1976	1772	2027	1851	1869	1847	2123	2016	1924	1740	1989	1907	1917	1770	2122	1946	1804	1837	2043	1485	1337	1458	1157	1243	1382	1259	1609	2033
Akap12	9842	9761	7867	8422	9283	12399	11345	13113	9187	9368	8981	13982	12996	13228	9327	10074	10163	12877	11536	12610	9195	9235	9660	12381	9546	9060	6676	5367	6033	6907	6094	7306	9544
Akap13	2421	2454	1919	1891	2227	2533	2240	2560	2219	2478	2356	2378	2106	1987	2433	2527	2494	2243	1996	2481	2814	2873	2828	3488	2559	2448	3039	2213	2597	3068	2730	3543	2348
Akap14	133	131	113	132	129	182	161	164	126	140	137	166	133	150	107	147	138	150	133	156	142	131	133	112	109	106	108	97	116	103	86	86	167
Akap3	130	130	132	135	119	142	109	131	163	149	159	106	87	103	135	143	150	113	121	90	163	174	153	166	138	88	119	106	85	121	104	132	134
Akap4	0	0	0	0	0	0	0	0	0	0	0	0	0	0	0	0	0	0	0	0	0	0	0	0	0	2	0	0	0	0	0	0	0
Akap5	2	13	5	6	5	4	6	3	0	5	4	3	2	3	7	6	8	1	4	2	2	3	3	2	4	2	1	0	0	1	2	2	7
Akap6	10	6	7	3	6	12	12	8	9	9	5	17	9	14	15	12	2	11	10	7	6	20	17	28	28	20	12	14	11	11	15	23	9
Akap7	649	619	667	690	672	662	516	535	899	933	940	777	725	779	1018	1165	1099	962	955	952	1275	1430	1365	1225	1031	1023	1772	1606	1661	1422	1279	1475	689
Akap8	3490	3452	3299	3381	3372	4159	3434	3815	3543	3564	3428	3426	2907	3134	3256	3521	3380	3016	2894	2620	3105	3168	3133	2871	2474	2576	2444	2206	2266	2455	2112	2375	3876
Akap8l	674	656	659	616	687	624	502	590	780	756	708	881	717	811	730	807	792	781	811	704	754	756	731	794	693	703	1060	895	1037	861	800	886	679
Akap9	1447	1475	982	1032	1133	1190	1252	1331	1172	1271	1212	1246	1205	1005	1198	1294	1375	1117	939	1338	1416	1439	1615	1762	1175	1035	2235	1535	1615	1852	1762	2367	1214
Akip1	701	692	696	637	677	899	696	810	723	794	745	774	761	826	720	856	862	834	778	761	775	868	827	921	787	788	917	817	857	792	719	766	762
Akirin1	1694	1581	1551	1606	1651	1875	1519	1685	1695	1742	1710	1850	1694	1803	1607	1781	1787	1765	1574	1875	1560	1565	1642	1872	1773	1757	1415	1264	1174	1664	1343	1512	1812
Akirin2	898	849	866	865	908	937	760	835	927	1020	947	751	670	783	854	1034	940	889	855	858	969	986	961	1061	995	1042	1327	1194	1156	1245	1222	1175	1083
Akna	409	379	323	391	413	415	361	374	437	427	392	468	455	476	418	439	480	516	513	627	474	479	475	545	485	504	283	280	324	367	304	366	386
Akr1a1	17461	18106	18006	18584	18502	21893	18117	20249	18839	19275	18743	19428	18584	20282	17298	20823	18838	20550	19590	19444	18519	20893	18929	19749	18380	18630	26039	24344	24412	23848	22546	22465	20780
Akr1b1	8064	8073	8284	8549	8680	10406	8324	9339	8710	9345	8911	8846	8081	9115	8491	10195	9204	9283	8948	9116	8444	9505	9419	9544	8924	9205	8819	8051	7964	7961	7548	7459	9759
Akr1b8	17190	17831	16363	17371	17556	16230	13135	14942	16544	17436	16379	15487	14396	16151	15162	18185	16827	13885	13120	13739	15791	16833	16392	11706	10296	10876	19169	18501	18745	15222	14163	14750	20974
Akr1d1	13	8	12	19	11	14	11	10	9	18	8	29	15	13	16	5	13	41	33	36	6	14	13	84	95	87	3	5	5	54	47	63	16
Akr7a2	1157	1176	1133	1162	1204	1156	995	1142	1217	1253	1241	1245	1094	1267	1199	1370	1339	1284	1226	1227	1299	1332	1280	1136	989	1034	1432	1272	1376	932	909	1007	1376
Akt1	5686	5688	5537	5913	6125	6931	5733	6519	6256	6465	6141	6342	5848	6523	5747	6874	6369	6597	6400	6170	5961	6453	6154	6287	5745	5716	5116	4650	4481	5242	4763	4837	6791
Akt1s1	2782	2765	2387	2680	2629	2569	2089	2378	2669	2744	2607	2647	2390	2797	2460	2741	2678	2925	2798	2513	2587	2575	2497	2625	2548	2550	2924	2589	2800	3064	2871	2857	2992
Akt2	6792	6668	6734	7027	7182	8146	6733	7402	7644	7830	7453	7817	7237	8098	7018	8431	8107	8344	8186	7885	7829	8058	7839	8329	7485	7669	8959	8469	8728	9432	8716	8918	7439
Akt3	23787	24015	20642	21943	23727	27047	21717	24108	22464	22752	21316	19394	17789	19274	20283	22957	22113	15977	15048	15338	18612	18677	19101	15863	13474	12850	11104	10068	10401	10131	8794	10182	26230
Aktip	1018	975	1055	1065	1037	1316	1010	1170	1162	1322	1163	1308	1179	1294	1218	1391	1350	1456	1403	1421	1419	1426	1401	1248	1199	1194	1788	1669	1747	1553	1449	1488	1169
Alad	807	860	874	955	993	1014	807	896	959	1028	961	1199	1125	1219	1002	1140	1047	1332	1233	1305	1019	1173	1044	1172	1059	1093	752	763	726	677	607	632	971
Alas1	3434	3625	3562	3686	3783	4564	3763	4138	3709	3789	3592	4093	3855	4074	3295	3703	3825	3629	3444	3683	3175	3199	3229	3092	2676	2598	2990	2815	2700	3050	2650	2963	4039
Alas2	8	9	3	3	5	5	9	8	14	8	5	2	3	3	5	8	7	3	4	7	5	19	9	12	5	3	14	9	11	9	10	15	5
Alb	13	12	5	10	8	2	7	10	13	7	11	8	5	6	10	11	19	7	8	10	11	11	13	14	8	7	21	18	22	40	26	21	10
Alcam	2511	2312	2238	2339	2470	3306	2748	2995	2787	2952	2737	3279	3060	3324	2843	3138	3084	3119	2955	3147	2935	2915	2912	2942	2597	2559	2188	1968	1947	2438	2236	2505	2621
Aldh16a1	3673	3798	3636	3648	3806	3957	3207	3605	3936	4166	3933	3606	3269	3712	3880	4295	4347	3747	3458	3248	4001	4205	4120	3672	3248	3349	3208	2858	2825	2591	2429	2503	4111
Aldh18a1	1393	1496	1323	1421	1577	1802	1454	1579	1665	1639	1616	1813	1726	1826	1612	1818	1694	1932	1822	1926	1768	1713	1833	1812	1659	1561	1772	1549	1503	1360	1258	1406	1584
Aldh1a2	0	3	1	0	1	0	1	0	1	0	1	1	0	0	0	0	0	0	3	0	0	0	0	2	1	0	3	1	1	0	0	0	0
Aldh1a3	3	0	4	2	3	0	2	1	1	2	1	0	0	1	2	1	1	3	1	1	2	2	1	1	2	2	1	0	0	2	1	2	1
Aldh1b1	0	0	2	0	0	1	1	3	1	2	1	2	0	0	1	0	1	1	2	0	1	0	1	3	1	0	0	1	0	0	0	1	0
Aldh1l1	0	0	0	0	0	0	0	0	1	0	0	0	0	1	0	0	1	0	0	2	1	0	1	0	0	0	0	0	2	0	0	1	0
Aldh1l2	2	0	4	2	2	1	1	2	5	0	0	2	0	1	0	2	0	0	0	0	3	2	3	5	3	1	5	2	4	7	1	8	1
Aldh2	6956	7314	6856	7308	7551	8146	6755	7433	7422	7605	7329	7349	6631	7237	6984	8071	7907	7550	7011	7216	7456	7878	7809	7524	6542	6855	9114	8340	8535	9301	8620	9236	8146
Aldh4a1	992	1066	985	1067	1078	1278	1009	1173	1047	1130	1013	1019	933	1007	985	1203	1098	1208	1081	1124	1153	1170	1161	1160	1018	952	864	752	822	934	812	851	1166
Aldh5a1	1216	1186	1137	1221	1266	1509	1218	1403	1394	1525	1445	1828	1617	1767	1554	1727	1700	1939	1948	2043	1871	1827	1770	2158	1927	1862	1651	1470	1494	1813	1536	1885	1316
Aldh6a1	299	299	324	278	292	299	280	302	332	376	339	355	334	366	362	390	448	390	396	369	395	459	451	417	394	363	548	496	548	515	451	486	302
Aldh7a1	107	104	87	101	92	116	118	93	97	129	87	117	112	126	107	109	117	148	135	135	126	105	130	156	133	124	133	122	105	125	99	125	86
Aldh8a1	19	17	14	10	19	12	15	11	10	8	15	10	9	9	9	12	8	14	12	11	18	16	10	20	8	25	25	16	18	66	50	67	9
Aldh9a1	1368	1370	1384	1512	1462	1727	1361	1489	1516	1604	1478	1546	1381	1520	1519	1768	1696	1555	1453	1584	1559	1665	1682	1612	1359	1501	1183	1029	1178	1123	977	1124	1520
Aldoa	12744	12786	12685	13017	13420	13578	10708	11885	12666	13274	12645	11195	10322	10894	10508	12832	12239	10681	10074	9999	10747	11601	10936	8843	8388	8697	17962	16631	16861	15069	14905	14530	14693
Aldob	0	1	3	0	0	1	0	0	1	2	0	0	1	2	1	0	0	1	1	2	1	0	2	1	1	3	1	0	0	4	5	4	1
Aldoc	4	9	10	7	8	2	4	10	4	13	8	6	5	8	10	11	7	14	13	9	16	14	23	18	22	22	30	32	31	25	18	32	8
Alg1	748	749	790	781	806	778	668	750	799	770	758	831	725	780	692	854	790	785	709	689	693	725	689	672	563	639	541	501	529	431	395	420	880
Alg11	1244	1251	1211	1179	1269	1514	1247	1377	1147	1310	1179	1361	1261	1424	1151	1297	1197	1337	1224	1334	1200	1252	1131	1254	1132	1126	1465	1337	1473	1558	1436	1543	1494
Alg12	2328	2307	2305	2449	2396	2790	2141	2412	2669	2706	2599	2897	2420	2791	2635	3031	2920	2773	2545	2616	2772	2977	2834	2417	2104	2044	3774	3186	3257	3029	2731	2890	2584
Alg13	1313	1312	1217	1228	1347	1508	1350	1443	1268	1438	1283	1484	1315	1392	1259	1296	1464	1365	1386	1443	1324	1298	1186	1558	1354	1387	1340	1272	1356	1438	1230	1425	1491
Alg14	163	163	191	164	184	192	179	168	175	194	178	193	199	191	185	238	200	181	175	200	179	220	210	247	229	244	249	213	208	222	200	206	200
Alg2	880	910	814	855	892	958	744	832	863	872	865	944	829	922	875	948	918	914	825	914	930	973	931	919	794	797	1356	1368	1275	1325	1187	1344	933
Alg3	713	708	769	720	678	630	536	597	761	787	732	795	729	774	673	817	799	796	702	787	747	771	731	674	586	566	702	667	646	510	442	477	806
Alg5	732	720	762	782	780	969	687	822	814	898	792	716	711	821	737	885	833	811	843	830	790	843	763	981	860	890	973	838	804	875	750	821	914
Alg6	848	716	769	778	772	1070	889	902	862	954	923	995	838	934	917	969	1080	953	905	1020	946	898	931	1035	906	839	834	725	720	824	730	905	891
Alg8	893	913	884	829	907	1052	859	918	910	1001	979	1295	1023	1259	886	1011	1038	1228	1176	1274	894	893	830	1077	950	859	827	607	715	689	587	675	976
Alg9	3118	3119	2847	2851	3052	3318	2782	2962	3255	3262	3167	3280	2959	3129	3013	3357	3189	3221	3108	3352	2937	3185	2972	2857	2450	2278	2677	2343	2381	2512	2298	2629	3503
Alk	1559	1795	1714	1782	1846	2370	1893	2182	1896	1759	1769	1817	1811	2196	1603	1931	1735	1791	1673	1672	1505	1818	1568	1539	1336	1227	1023	959	971	942	892	946	2103
Alkal2	2	8	6	6	10	14	7	9	7	3	3	3	2	5	5	5	8	4	3	3	2	8	4	4	4	9	7	9	9	8	7	9	8
Alkbh1	1615	1604	1482	1467	1530	1615	1331	1524	1427	1520	1474	1494	1233	1427	1382	1494	1512	1300	1306	1422	1351	1221	1242	1358	1255	1235	1619	1451	1416	1631	1472	1572	1765
Alkbh2	606	645	591	630	594	747	633	722	647	670	622	759	697	772	554	719	630	707	685	685	574	609	643	725	709	740	651	580	586	589	568	513	663
Alkbh3	781	778	793	804	905	1031	782	837	910	911	898	866	799	887	915	1026	943	754	805	829	995	1096	937	907	873	812	1228	1135	1100	1102	1032	1097	950
Alkbh4	423	419	440	463	448	526	405	481	483	483	486	536	460	539	441	531	520	571	546	545	484	481	501	508	512	523	365	334	359	468	354	388	517
Alkbh5	290	311	283	267	280	255	242	268	301	327	247	302	269	277	295	322	316	318	346	328	334	362	315	388	373	341	542	466	514	598	594	603	237
Alkbh6	320	312	345	355	368	346	254	305	413	448	445	427	347	426	395	532	425	562	472	492	455	482	504	552	496	502	626	527	535	510	477	484	397
Alkbh7	177	199	224	255	205	255	218	299	224	253	240	301	268	288	231	296	215	286	305	288	266	256	254	244	247	263	167	144	110	125	139	116	254
Alkbh8	545	601	514	481	598	678	563	583	609	571	545	702	619	630	557	617	629	603	623	689	548	569	524	589	527	468	577	527	536	675	547	659	564
Allc	0	0	0	1	0	0	0	0	3	0	2	1	0	0	0	0	1	2	0	0	0	0	0	0	0	0	1	2	0	1	0	0	0
Alms1	2156	2110	1244	1357	1611	1700	1713	1892	1623	1714	1562	1608	1608	1201	1489	1689	1746	1263	1101	1603	1760	1754	1825	2313	1424	1373	1785	1079	1312	1311	1212	1723	1691
Alox12	4	4	3	3	1	8	3	6	4	0	4	0	2	2	7	0	1	4	2	4	3	4	4	7	3	3	6	4	2	6	5	4	1
Alox12b	0	0	2	2	1	1	1	2	1	0	3	0	1	3	0	2	3	0	2	0	0	1	0	3	5	1	1	0	0	0	0	0	2
Alox15	2	0	3	3	2	1	4	3	3	6	0	2	4	3	1	1	0	4	0	2	3	1	1	4	4	1	0	3	0	2	3	0	1
Alox15b	0	0	0	0	0	0	0	0	0	0	0	0	0	0	0	0	0	0	0	0	0	0	0	0	0	0	0	0	0	0	0	0	0
Alox5	1	2	1	1	4	3	1	4	2	2	2	2	1	3	1	3	2	2	0	0	4	1	1	1	1	0	1	0	0	6	4	2	5
Alox5ap	1	2	1	1	2	4	1	6	2	1	2	1	0	3	1	2	4	0	2	1	3	1	4	2	2	3	1	1	0	1	4	1	4
Aloxe3	120	104	120	118	127	122	93	102	138	126	121	188	172	175	117	136	136	210	196	207	144	130	136	235	183	205	201	183	188	178	159	179	138
Alpk1	300	271	278	256	291	361	258	331	329	363	299	314	270	297	321	341	374	350	379	360	398	406	360	430	358	372	603	506	575	654	618	651	288
Alpk2	10	4	6	4	8	1	4	11	10	8	5	3	3	3	7	8	5	6	9	3	8	7	13	20	16	7	14	11	16	25	16	37	4
Alpk3	136	134	121	93	114	155	103	152	132	122	126	127	141	161	126	144	139	175	169	168	143	151	123	167	132	166	182	180	188	158	164	174	128
Alpl	1	0	1	2	0	0	1	1	3	1	2	6	2	2	2	1	1	8	9	9	2	0	3	13	9	9	10	7	8	23	21	23	1
Als2	2496	2473	2245	2336	2556	2854	2357	2664	2485	2602	2507	2710	2476	2627	2565	2669	2707	2748	2483	2843	2495	2572	2618	2742	2160	2163	2204	1803	2034	2372	2216	2531	2607
Als2cl	1560	1490	1634	1747	1703	2112	1715	2043	1778	2003	1836	2157	1776	2125	1950	2051	2139	2181	2185	2108	2162	2045	1961	1957	1701	1692	1587	1492	1728	1672	1363	1437	1679
Als2cr12	7	6	1	7	3	7	3	3	2	2	1	3	3	3	2	3	2	1	2	2	1	0	0	10	1	4	0	1	1	5	2	4	5
Alx1	313	282	285	284	290	340	289	308	302	346	283	319	320	302	284	369	320	329	311	382	313	340	359	442	420	345	320	283	283	365	336	351	314
Alx3	0	2	0	1	1	1	0	0	1	1	0	0	1	1	0	0	0	0	0	0	0	0	1	0	1	1	1	0	0	1	1	0	2
Alx4	0	0	0	0	0	0	1	0	0	0	1	1	1	0	0	0	3	1	1	1	0	2	1	4	3	3	0	0	0	0	0	1	0
Alyref	4418	4274	4297	4440	4482	5286	4199	4701	4417	4543	4280	4396	4089	4558	3680	4531	4178	4358	4083	3880	3670	3923	3732	3289	3015	3183	2452	2357	2196	1968	1874	1945	5063
Ambn	0	0	1	0	0	0	0	0	0	0	0	0	0	0	0	1	0	0	1	2	0	0	0	0	1	2	1	1	0	1	1	0	0
Ambp	0	0	0	0	0	0	0	0	0	0	0	0	0	0	0	0	0	0	0	0	0	0	0	0	0	0	0	0	1	0	0	0	0
Ambra1	1669	1518	1373	1497	1506	1571	1342	1489	1612	1689	1569	1536	1385	1436	1658	1828	1730	1480	1441	1654	1748	1883	1741	1875	1529	1419	2400	1715	1830	1911	1853	2164	1617
Amd1	2872	2822	2945	2821	2903	4815	3463	3853	2839	3094	2923	3686	3268	3405	2764	3130	3071	3059	2935	3070	2633	2616	2394	2787	2551	2434	2075	1978	1971	1884	1719	1885	3282
Amdhd1	0	0	0	0	0	0	0	0	1	0	1	0	0	0	0	0	0	0	0	0	0	0	0	1	0	0	0	0	0	0	0	0	0
Amdhd2	562	590	601	628	604	427	341	398	598	641	622	509	438	538	592	690	652	617	543	584	661	690	700	747	733	683	853	801	723	890	813	886	675
Amer1	1118	1122	962	1076	1115	1332	1105	1248	1280	1336	1203	1191	1132	1091	1248	1380	1451	1127	1093	1190	1395	1499	1473	1456	1158	1114	1124	953	1009	1114	954	1070	1084
Amer2	0	0	0	1	0	0	0	0	0	0	1	0	0	0	0	0	0	0	0	0	0	1	1	0	0	1	0	0	1	0	2	2	0
Amer3	0	0	0	0	0	0	0	0	0	0	0	0	0	0	0	0	0	0	0	0	0	0	0	0	0	0	0	0	0	0	0	0	0
Amfr	3549	3653	3419	3629	3560	4293	3336	3733	3720	3900	3735	3400	3045	3407	3689	4111	4008	3422	3248	3328	4028	4147	3914	4034	3681	3707	6509	5825	5896	6504	5935	6227	4177
Amh	73	67	74	63	62	77	72	65	89	68	80	103	76	89	64	87	90	111	89	96	62	63	78	173	159	174	205	179	187	203	179	154	76
Amhr2	0	0	0	0	0	0	0	0	0	0	0	0	0	0	0	0	0	0	0	0	0	0	0	0	0	0	0	0	0	0	0	0	0
Amigo1	0	1	1	0	1	0	0	0	0	0	0	0	0	4	0	1	0	0	2	0	0	0	0	0	0	0	0	0	0	0	1	0	0
Amigo2	0	0	0	0	0	0	0	0	0	0	0	0	0	0	0	0	0	0	0	0	0	0	0	0	0	1	0	0	0	0	0	0	0
Amigo3	0	0	0	0	0	0	0	0	0	0	0	0	0	0	0	0	0	0	0	0	0	0	0	0	0	0	0	0	0	0	0	0	0
Ammecr1	421	444	338	355	394	311	282	289	362	331	329	354	291	272	300	350	377	361	318	322	357	365	329	457	408	390	312	253	229	313	268	341	455
Ammecr1l	15	10	6	12	9	12	11	4	11	5	11	10	15	6	10	13	10	10	15	13	17	20	7	9	10	7	12	20	15	20	16	24	11
Amn1	0	0	0	0	0	0	0	0	0	0	0	0	0	0	0	0	0	0	0	0	0	0	0	0	0	0	0	0	0	0	0	0	0
Amot	635	615	445	484	549	758	719	782	596	597	566	665	597	578	668	648	693	544	519	657	742	720	743	706	616	490	1007	840	915	913	809	1044	619
Amotl1	6972	7022	6184	6879	7027	7923	6662	7317	6848	7145	6947	7424	6634	6844	6865	7303	7111	7174	6710	7615	7118	7152	6986	8867	7115	6754	8595	6995	7108	8244	7231	8398	6937
Amotl2	2257	2197	2061	2131	2262	3619	3158	3583	2519	2554	2395	3157	2637	2810	2504	2859	2930	3156	3004	2988	2780	2805	2889	3152	2876	2668	3740	3450	3823	3435	3209	3549	2151
Ampd1	1	3	1	6	3	0	2	2	4	2	1	5	0	3	2	2	2	4	1	2	4	3	3	6	3	5	3	0	0	6	11	10	0
Ampd2	6865	6639	6320	6693	6896	8375	6844	8041	6723	7035	6668	8512	7352	8303	6524	7213	7207	8356	8069	8207	6363	6317	6278	7860	6833	6577	4839	4219	4418	4647	4197	4669	7290
Ampd3	751	717	656	743	714	1026	894	938	730	777	666	821	753	787	673	763	817	794	720	898	706	780	716	851	687	691	635	529	509	702	569	695	801
Amph	0	2	5	1	1	1	0	1	1	5	2	2	1	2	0	0	0	1	1	2	0	3	4	2	1	1	2	0	0	3	1	3	6
Amt	178	168	180	170	158	177	143	155	215	186	196	297	221	292	252	244	283	437	403	428	337	271	292	392	370	365	455	392	484	420	356	413	171
Amtn	1	1	0	0	0	0	0	1	0	0	0	0	0	0	0	0	0	0	0	0	0	0	0	0	0	0	0	0	0	0	1	0	0
Amz1	14	12	18	15	16	27	15	14	12	12	23	12	15	10	33	20	18	8	6	9	23	27	27	16	8	10	12	11	19	19	20	22	18
Amz2	626	580	630	559	623	691	534	591	632	675	637	803	628	690	560	673	711	730	670	747	633	654	571	610	577	617	753	693	659	561	547	548	716
Anapc1	8146	8544	6081	6579	7113	8274	7558	8452	7268	7465	7220	8503	8341	7457	7044	7719	7906	8130	7366	8925	8205	8565	8738	10217	7323	6713	10590	7323	7976	7689	6698	9446	7644
Anapc10	248	264	267	269	282	306	266	318	302	296	310	285	277	285	292	373	339	304	267	266	309	296	294	287	303	307	281	231	223	210	241	222	314
Anapc11	1909	2047	2040	2033	2064	2367	1981	2210	2193	2283	2262	2499	2299	2544	2057	2427	2247	2855	2694	2845	2239	2504	2537	2717	2465	2720	2025	1927	1917	2200	2242	2150	2259
Anapc13	403	439	470	454	444	487	390	436	498	514	525	564	463	544	503	560	535	711	664	641	617	669	663	776	650	712	614	621	655	630	622	631	489
Anapc15	356	337	398	409	348	423	300	364	382	381	380	431	410	496	301	407	361	471	449	436	333	379	348	410	363	414	192	162	177	174	127	160	437
Anapc16	676	651	576	601	601	607	464	620	604	668	696	592	480	559	607	722	648	537	532	538	617	703	644	523	574	543	761	657	657	659	675	659	751
Anapc2	1566	1485	1487	1562	1596	1697	1389	1597	1593	1663	1565	1731	1506	1841	1551	1648	1643	1837	1803	1765	1543	1511	1495	1878	1551	1721	1194	1040	1154	1192	1113	1231	1702
Anapc4	2061	1997	2000	2019	2192	2424	1929	2125	1969	2083	2114	1889	1812	1829	1913	2222	2193	1772	1663	1771	1914	1969	1975	2006	1857	1687	1655	1580	1635	1539	1306	1456	2294
Anapc5	10431	10481	10293	10835	10735	12819	10487	11754	11417	11525	10928	12276	11124	12183	10517	12205	11485	12515	11767	12127	10743	11361	10777	11486	10120	10216	10479	9748	9938	10012	8993	9556	11937
Anapc7	1570	1638	1446	1533	1652	1779	1440	1617	1606	1685	1582	1817	1603	1804	1586	1851	1810	1834	1775	1747	1695	1757	1788	1838	1700	1618	1806	1625	1640	1682	1593	1687	1818
Ang	0	0	0	0	0	0	0	0	0	0	0	0	0	0	0	0	0	0	0	0	0	0	0	0	0	0	0	0	0	0	0	0	0
Angel1	1023	1023	1001	1179	1209	1300	1040	1171	1285	1422	1233	1465	1335	1552	1321	1607	1472	1510	1410	1520	1462	1528	1503	1566	1414	1376	1697	1642	1672	1565	1363	1552	1197
Angel2	924	1003	921	921	968	1198	872	970	993	1010	1022	1235	1000	1169	937	1149	1115	1247	1269	1265	969	1037	1030	1331	1075	1000	1163	1059	1126	1147	1102	1199	1057
Angpt1	1	0	0	0	0	0	0	0	0	0	0	0	0	0	0	0	0	0	0	0	0	0	0	0	0	0	0	0	0	0	0	0	0
Angpt2	0	0	0	0	0	0	0	0	0	0	0	0	0	0	0	0	0	0	0	0	0	0	0	0	0	0	0	0	0	0	0	0	0
Angpt4	111	99	97	108	108	151	122	159	157	171	132	224	226	245	220	256	237	363	329	375	424	435	455	801	744	757	815	757	796	1592	1537	1537	103
Angptl1	0	0	0	0	0	0	0	0	0	0	0	0	0	0	0	0	0	0	0	0	0	0	0	0	0	0	0	0	0	0	0	0	0
Angptl2	0	2	0	0	1	0	1	0	0	0	0	0	0	0	1	0	3	0	0	1	0	1	0	0	1	0	0	0	0	0	0	0	0
Angptl3	0	0	0	0	0	0	0	0	0	0	0	0	0	0	0	0	0	0	0	0	0	0	0	0	0	0	0	0	0	0	0	0	0
Angptl4	20	42	39	44	32	79	69	64	43	31	27	65	75	69	26	38	24	68	57	82	24	33	26	62	76	57	4	5	0	15	11	14	32
Angptl5	3	1	5	3	1	1	0	4	4	1	1	4	6	4	2	2	2	6	6	4	6	3	3	2	7	9	4	1	1	1	5	3	4
Angptl6	23	31	27	21	31	18	19	31	27	35	31	27	16	22	28	25	28	29	30	23	45	60	46	44	33	34	87	47	81	79	78	87	37
Angptl7	0	0	0	0	0	0	0	0	0	0	0	0	0	0	0	0	0	0	0	0	0	0	0	0	0	0	0	0	0	0	0	0	0
Angptl8	0	0	0	0	0	0	0	0	0	0	0	0	0	0	0	0	0	0	0	0	0	0	0	0	0	0	0	0	0	0	0	0	0
Ank1	96	86	72	101	74	116	96	115	98	105	99	164	130	147	102	105	125	182	150	218	94	92	115	268	183	199	38	23	26	60	36	87	77
Ank2	317	368	325	331	347	408	320	382	306	340	337	383	349	349	362	386	379	264	250	318	467	449	481	423	304	287	645	436	461	547	515	609	301
Ank3	1013	974	1025	1041	1087	1193	996	1111	1192	1263	1209	1161	969	1053	1248	1407	1339	1205	1131	1226	1465	1486	1394	1514	1286	1325	2011	1767	1742	1904	1610	2019	1100
Ankdd1a	12	8	10	10	8	10	15	8	15	17	14	15	15	15	20	20	18	30	12	17	35	20	21	29	24	21	40	29	30	53	35	36	6
Ankdd1b	1922	1937	1902	2067	2086	2349	1929	2072	2119	2146	2161	2227	2230	2316	1814	2229	2085	2276	2153	2218	1755	1948	1832	1978	1801	1761	1349	1305	1187	1191	1136	1192	2437
Ankef1	0	1	0	0	0	0	0	0	0	0	0	0	0	0	0	0	0	0	0	0	0	0	0	0	0	0	0	0	0	0	0	0	0
Ankfn1	1	1	0	0	1	0	0	0	0	0	0	0	1	1	0	0	0	0	1	0	1	1	0	1	2	2	0	0	0	0	0	0	1
Ankfy1	1080	1074	964	932	981	1200	911	1054	1072	1102	1047	1114	1053	1011	1021	1121	1125	1101	1045	1171	1188	1199	1205	1230	982	973	1090	904	1002	973	831	1079	1031
Ankh	2099	1920	1936	1901	2076	2122	1740	1932	1949	2004	1880	1736	1663	1827	1710	1933	1948	1745	1560	1648	1902	1911	1902	1907	1677	1664	1907	1714	1689	1723	1560	1695	2221
Ankib1	2073	2110	1881	1894	2064	2312	2093	2262	2246	2287	2149	2443	2190	2434	2348	2676	2453	2506	2443	2397	2420	2454	2481	2871	2395	2157	2321	1831	1893	2396	2234	2646	2145
Ankk1	0	0	0	0	0	0	0	0	0	0	0	0	0	0	0	0	0	0	0	0	0	0	0	0	0	0	0	0	0	0	0	0	0
Ankle1	1801	1565	1565	1537	1682	1705	1323	1586	1644	1738	1773	2111	1709	1978	1637	1762	1837	2018	1951	1860	1522	1431	1425	1761	1657	1680	743	631	769	686	592	586	1882
Ankle2	1843	1935	1802	1789	1795	2123	1728	1906	1918	1932	1910	2094	1947	2134	1783	2036	1859	2073	1961	2094	1802	1889	1851	2065	1688	1696	1649	1482	1563	1539	1299	1591	2039
Ankmy1	133	93	121	113	112	127	96	116	105	95	116	62	56	64	104	86	112	58	54	73	96	112	95	91	84	81	98	81	76	121	87	115	138
Ankmy2	1380	1336	1357	1386	1393	1695	1326	1476	1428	1460	1411	1345	1120	1338	1390	1589	1563	1219	1193	1334	1443	1550	1466	1506	1265	1213	1671	1557	1641	1616	1497	1623	1567
Ankra2	93	107	120	107	120	89	80	101	149	161	125	141	101	121	136	166	148	167	156	143	161	184	168	179	186	184	183	180	200	149	160	167	126
Ankrd1	10	15	19	21	16	34	23	31	14	20	13	25	27	41	12	18	16	49	44	35	7	19	16	40	30	31	14	13	9	12	18	19	15
Ankrd10	2590	2513	2267	2333	2378	2961	2610	2858	2479	2670	2549	2673	2115	2474	2642	2673	3110	2521	2428	2701	2885	2719	2644	2097	1640	1687	2171	1906	2074	2086	1711	2134	2556
Ankrd11	6613	6590	5294	5404	5972	6163	5341	6005	6285	6563	6064	5459	4984	4938	6416	6572	6790	5176	4766	5777	6980	6850	6818	7723	5566	5325	9154	6656	7392	7908	7031	8966	5978
Ankrd12	2332	2310	1997	2008	2098	2080	1817	2110	2428	2402	2361	2441	2167	2106	2444	2553	2722	2384	2229	2716	2583	2546	2474	2768	2252	2042	3304	2660	2776	3040	2700	3179	2269
Ankrd13a	2089	2221	2135	2212	2229	2534	2089	2197	2246	2361	2263	2420	2160	2408	2220	2626	2513	2424	2244	2436	2336	2484	2410	2543	2242	2257	1899	1762	1698	2312	2032	2249	2489
Ankrd13b	34	31	43	40	29	32	42	31	44	43	44	35	36	44	48	44	56	63	60	49	65	61	63	83	63	85	85	70	69	117	93	99	36
Ankrd13c	1033	1124	1005	1083	1118	1240	1023	1138	1065	1143	1054	1142	978	1104	1062	1308	1218	1015	1037	1058	1123	1233	1093	1173	991	897	983	933	985	1043	843	955	1227
Ankrd13d	38	41	25	45	36	28	27	27	24	40	34	19	18	20	32	27	33	20	28	20	16	27	16	15	20	16	11	27	21	22	23	23	35
Ankrd16	150	151	170	151	165	170	118	138	177	184	182	159	170	190	190	174	178	203	221	197	206	201	154	207	203	176	175	171	186	168	187	214	174
Ankrd17	6691	6795	5286	5521	6274	7088	6351	7220	6008	5946	5743	6117	5867	5210	5611	6114	6096	5264	4735	6125	5891	6183	6054	6715	4758	4301	6337	4506	4958	5865	5128	6958	6320
Ankrd2	14	6	9	12	18	9	6	7	21	9	7	9	3	2	6	5	9	3	7	5	8	10	13	8	3	2	3	3	2	7	2	8	9
Ankrd22	0	4	2	1	2	4	2	8	2	6	3	11	8	11	1	2	2	18	18	16	2	4	8	14	17	13	3	7	5	6	19	10	3
Ankrd23	178	171	153	126	149	201	160	167	172	176	173	195	156	169	161	151	193	201	202	185	154	174	168	207	149	197	186	151	193	193	194	186	181
Ankrd24	5	5	3	2	2	2	2	4	6	3	1	1	5	6	3	6	4	2	6	1	4	5	4	13	2	3	6	8	7	9	8	5	1
Ankrd27	1003	954	1056	1069	1095	1275	1043	1090	1317	1377	1220	1263	1088	1240	1373	1504	1488	1267	1305	1395	1489	1554	1609	1526	1311	1278	1350	1147	1246	1318	1255	1348	1094
Ankrd28	1801	1688	1595	1507	1660	1620	1418	1553	1842	1911	1924	1847	1646	1764	1946	2023	2205	1859	1706	1975	2223	2209	2057	2182	1772	1702	2808	2401	2540	2288	1827	2277	1841
Ankrd29	0	2	3	2	6	6	3	5	6	2	2	3	3	1	3	5	2	7	6	5	0	3	4	12	10	10	1	2	1	0	3	2	2
Ankrd30a	723	738	606	629	688	866	706	755	663	653	644	680	537	581	647	614	719	565	505	558	683	591	586	662	527	482	484	372	398	438	323	378	706
Ankrd31	650	699	729	757	755	811	757	789	784	799	770	822	738	876	756	878	810	919	856	836	832	819	782	923	825	824	813	731	738	776	668	749	749
Ankrd33	1	2	0	1	3	3	0	0	1	3	0	3	3	1	1	1	0	1	0	2	3	1	0	4	5	4	3	0	1	6	2	4	2
Ankrd33b	28	50	51	50	52	65	49	74	48	67	61	67	77	83	72	63	67	114	87	114	96	76	90	171	138	134	45	39	49	85	76	86	38
Ankrd34a	517	581	469	502	532	705	534	635	572	632	570	676	637	780	607	685	569	772	657	673	654	652	610	709	681	654	675	587	620	596	561	617	592
Ankrd34b	0	0	0	0	0	0	1	0	0	0	0	0	0	0	0	0	0	0	0	0	0	0	0	0	0	0	1	0	0	0	0	1	0
Ankrd34c	0	0	0	0	0	0	0	0	0	0	0	0	0	0	0	0	0	0	2	0	0	0	0	0	0	0	0	0	0	0	0	0	0
Ankrd35	27	14	21	17	18	10	13	20	22	17	18	17	23	20	23	16	29	21	22	12	17	18	16	36	34	46	17	38	27	30	52	43	17
Ankrd37	28	31	41	31	46	40	44	41	40	33	42	43	36	42	40	32	37	46	30	29	34	29	38	38	40	29	160	117	138	115	126	138	40
Ankrd39	98	103	104	102	120	126	116	118	125	111	106	120	118	126	114	124	123	149	130	140	117	128	111	129	128	111	71	71	72	67	52	64	95
Ankrd40	1151	1102	1164	1199	1220	1299	1140	1265	1276	1322	1315	1356	1267	1319	1156	1426	1411	1525	1436	1398	1344	1453	1349	1454	1347	1341	1552	1500	1432	1407	1280	1345	1364
Ankrd40cl	61	52	39	62	50	108	69	67	46	50	55	41	54	36	42	45	57	48	53	47	43	50	49	56	38	41	61	58	69	68	42	68	63
Ankrd42	290	266	276	298	323	309	279	323	330	294	269	310	231	273	275	305	338	242	223	205	307	266	300	223	203	200	166	118	137	134	131	148	338
Ankrd44	443	384	346	364	364	408	410	392	420	378	385	418	338	404	334	383	352	403	350	404	303	325	326	370	319	329	304	308	315	289	253	257	477
Ankrd45	1	1	1	1	0	0	0	1	0	0	2	1	1	1	3	0	0	3	4	3	0	1	1	0	0	1	1	1	0	3	0	0	3
Ankrd46	388	357	396	439	430	433	325	419	486	508	424	534	460	531	473	571	555	616	510	627	542	582	537	578	511	529	609	606	598	628	630	641	477
Ankrd49	683	657	700	699	652	704	579	641	708	833	749	773	685	759	646	760	752	743	733	793	657	675	758	709	603	616	495	435	425	474	386	443	801
Ankrd50	613	594	535	597	582	679	525	634	636	630	618	593	561	625	592	646	654	586	524	710	637	679	674	748	613	655	849	669	706	757	666	766	613
Ankrd52	3712	3684	3033	3251	3588	3543	3203	3647	3874	3815	3715	4070	3689	3547	3724	4010	4058	3856	3434	3902	4035	4230	4190	3954	3085	2800	2743	2092	2371	2470	2018	2465	3537
Ankrd53	12	12	11	8	4	18	19	17	10	10	10	10	4	3	14	8	5	3	3	2	14	8	14	7	2	10	11	9	15	27	32	39	6
Ankrd54	599	578	581	549	615	626	558	565	676	669	626	601	476	575	670	737	682	641	594	603	683	736	713	809	686	708	690	591	692	589	568	598	634
Ankrd55	1393	1478	1536	1520	1576	1930	1557	1750	1623	1653	1628	1587	1424	1520	1514	1908	1717	1438	1358	1418	1489	1659	1631	1499	1235	1184	1166	1112	1158	1061	1047	976	1788
Ankrd6	16	8	16	11	11	17	8	24	14	14	14	12	15	12	11	9	13	21	22	30	15	6	9	24	28	26	7	8	14	9	10	8	17
Ankrd60	0	0	0	0	3	1	0	0	0	0	1	0	0	0	1	0	2	0	1	1	0	2	0	2	2	0	1	1	1	0	0	0	1
Ankrd61	0	0	0	0	0	0	0	0	0	0	0	0	0	0	0	0	0	0	0	0	0	0	0	0	0	0	0	0	0	0	0	0	0
Ankrd63	4	3	4	2	1	2	2	1	2	3	0	1	0	1	2	7	1	1	1	0	2	0	1	5	2	0	1	1	2	1	5	3	9
Ankrd65	15	8	17	17	13	15	15	12	19	21	18	24	11	24	17	18	16	16	16	28	25	25	13	45	31	32	17	16	26	30	37	37	13
Ankrd66	5	5	4	4	4	10	7	9	4	2	5	5	3	3	3	5	6	4	6	10	2	5	3	13	8	15	5	1	0	3	7	4	5
Ankrd7	4	0	1	3	0	1	1	0	0	1	2	1	0	0	1	1	0	0	2	2	0	3	1	1	1	0	2	0	0	1	1	3	1
Ankrd9	560	564	582	582	615	671	561	683	638	606	602	754	635	720	548	575	586	754	652	678	522	530	525	615	617	671	317	235	250	340	283	297	580
Anks1a	1354	1371	1184	1244	1355	1291	1147	1267	1329	1445	1322	1255	1131	1248	1321	1503	1323	1362	1235	1285	1405	1436	1400	1656	1372	1320	1286	1060	1188	1369	1293	1398	1301
Anks1b	0	0	1	0	1	0	0	0	0	0	0	0	0	1	0	0	0	0	0	0	0	0	1	0	0	0	0	0	2	0	0	0	1
Anks3	1166	1139	1125	1097	1224	1507	1293	1409	1197	1232	1237	1558	1191	1459	1204	1216	1269	1368	1290	1334	1182	1103	1128	1209	961	1070	1336	1163	1363	1318	1182	1193	1283
Anks4b	0	2	2	3	1	2	0	0	1	1	0	2	1	1	0	0	0	0	0	0	2	1	1	0	3	1	0	0	1	3	2	1	1
Anks6	634	635	608	627	599	778	608	648	711	708	652	767	664	731	695	733	727	726	685	701	761	683	769	692	649	621	633	461	562	513	414	478	682
Ankub1	24	32	18	8	11	28	24	39	20	17	23	45	21	39	22	14	21	30	36	32	24	23	16	56	56	29	25	38	48	27	17	38	23
Ankzf1	512	470	508	529	514	732	582	675	591	543	540	586	515	631	539	574	560	570	504	582	530	492	494	618	559	565	565	535	591	603	534	608	534
Anln	8097	8277	6777	7099	7791	8271	6837	7742	8204	8357	8031	6453	5834	6191	8121	9020	9132	6748	6223	7173	8202	8140	8352	10064	8475	8019	4942	4314	4080	4397	3795	4462	8597
Ano1	0	0	1	0	0	1	0	1	2	0	1	0	0	0	0	0	0	3	2	0	0	0	0	1	1	0	1	0	0	1	0	1	0
Ano10	3028	3107	3058	3124	3324	3189	2545	2671	3705	3596	3482	2107	1911	2046	3620	3989	3839	1985	1906	2171	3946	4216	4183	2256	1977	1983	3185	2801	2736	2980	2657	2901	3331
Ano2	22	29	8	17	14	31	25	25	14	14	17	28	30	32	18	15	13	35	30	28	11	21	16	40	27	22	4	8	9	13	9	14	19
Ano4	12	14	13	12	16	21	14	13	13	20	20	13	12	18	19	15	14	11	21	21	21	19	14	24	20	16	40	22	22	32	33	40	14
Ano5	75	73	77	75	92	101	70	91	91	84	83	75	74	68	80	79	78	64	65	64	50	47	57	42	52	42	63	69	47	41	38	34	92
Ano7	8	7	6	9	6	10	6	6	4	9	7	9	2	2	10	7	4	4	2	11	5	4	6	6	7	2	12	4	6	11	7	7	14
Ano8	1527	1505	1561	1598	1558	1597	1397	1511	1561	1568	1554	1721	1555	1703	1604	1705	1611	1697	1624	1105	1479	1561	1638	1844	1631	1635	2171	2038	2202	2300	2301	2275	1559
Ano9	1	1	0	0	0	0	1	1	2	0	0	2	2	1	1	0	2	3	3	2	1	0	0	1	3	2	0	1	0	3	4	0	0
Anp32a	2107	2012	1856	1953	1940	2386	1961	2208	2211	2314	2191	2013	1883	1992	2034	2325	2305	2019	1872	1593	2169	2256	2218	1865	1589	1668	2256	2000	2020	1718	1656	1601	2210
Anp32b	10483	10519	9848	10323	10554	12269	9519	10745	10674	11412	10929	9331	8172	9057	9910	11308	10573	8608	8053	7787	9735	10275	10031	8653	7367	7875	9091	8350	8377	7575	6873	7519	12440
Anp32e	2998	2861	2472	2480	2449	3007	2457	2846	2805	2787	2639	2539	2235	2550	2569	2808	2908	2709	2319	1938	2414	2399	2434	2350	2232	2261	1963	1818	1811	1661	1427	1662	2784
Anpep	0	0	1	4	2	1	1	0	1	0	2	0	0	0	1	0	1	0	0	0	1	0	0	0	0	1	1	2	1	1	0	2	0
Antxr1	2	0	2	3	4	3	1	3	2	0	2	1	0	1	1	4	5	5	4	2	3	1	5	9	4	2	8	6	6	4	3	6	10
Antxr2	3880	4107	3585	3795	3827	4043	3315	3685	4148	4258	4167	3600	3387	3502	3979	4433	4326	3543	3314	3601	3828	4033	4001	5035	4054	3984	3849	3486	3378	3950	3425	4069	4354
Antxrl	0	0	0	0	0	0	0	0	0	0	0	0	0	0	0	0	0	0	0	0	0	0	0	0	0	1	0	0	0	0	0	0	0
Anxa1	4815	4722	5546	5573	5536	7809	6328	6860	6469	6836	6542	7465	6846	7628	6901	8281	7617	8231	7918	8385	8401	8931	8571	9423	8395	8684	8298	8123	8006	7191	6642	6979	5932
Anxa10	2	2	0	0	1	2	3	0	1	2	3	0	3	2	1	1	0	6	1	2	0	3	1	6	2	0	1	1	1	2	2	3	0
Anxa11	4568	4490	4528	4571	4684	5563	4416	5133	4919	5217	5085	4663	4304	4625	4902	5536	5438	4793	4588	4763	5584	6003	5754	5398	4936	4888	5393	5017	4860	4222	3915	4166	5355
Anxa2	8520	8680	9167	9376	9637	11667	9670	10635	10276	10506	9831	10753	10158	11146	9978	11740	10790	10294	10194	10068	10285	11083	10550	8949	7899	7971	7450	7152	6784	6011	5670	5805	10031
Anxa3	65	100	71	69	90	82	81	89	91	76	85	113	103	104	94	118	90	157	127	167	96	101	98	244	243	246	97	74	83	214	161	201	80
Anxa4	1790	1703	2023	1996	2025	2265	1817	2047	2303	2467	2234	2304	2171	2330	2377	2759	2684	2624	2623	2638	2851	3016	2980	3141	2779	2715	3818	3565	3557	3304	2979	3110	2159
Anxa5	6115	6413	6400	6537	6759	8723	7043	7957	7113	7468	6951	7712	7400	8078	6819	8458	7735	7741	7436	7794	7808	8520	8455	8404	7615	7701	8853	8528	8818	11097	10689	10648	7397
Anxa6	2411	2472	2605	2684	2824	2878	2316	2603	3112	3176	2998	2894	2671	2802	3109	3695	3578	3009	2892	3053	3655	3809	3847	3428	2850	2866	2758	2430	2456	2261	1982	2263	2667
Anxa7	1446	1427	1492	1464	1612	1735	1364	1561	1627	1741	1586	1594	1443	1630	1465	1800	1713	1731	1677	1725	1700	1754	1669	1764	1528	1671	1667	1386	1487	1388	1209	1334	1639
Anxa9	15	17	20	23	23	19	23	19	20	23	8	25	18	27	19	16	17	27	25	27	9	11	13	19	29	22	16	7	12	14	14	25	19
Aoah	19	9	10	9	16	16	14	15	9	16	16	17	11	18	12	10	14	15	15	13	13	6	16	24	23	26	14	14	12	18	15	17	13
Aoc2	39	58	46	49	45	61	53	66	43	55	52	61	50	70	54	50	45	66	50	63	55	60	47	92	57	80	198	183	204	292	240	270	73
Aoc3	6	6	3	4	6	11	8	3	2	4	1	4	2	6	6	6	4	5	2	5	2	4	5	8	5	5	15	11	12	17	9	16	4
Ap1b1	6867	7003	6525	6876	7119	7842	6502	7082	7192	7491	6962	7873	7207	7593	6802	7749	7745	8167	7543	8270	7128	7391	7530	8195	6990	6833	7397	6311	6256	7091	6266	7315	7584
Ap1g1	3777	3995	3375	3557	3767	3864	3202	3419	3623	3886	3822	3274	3003	3211	3521	4042	3971	3304	3127	3435	3755	3946	3763	4276	3683	3463	3666	3119	3209	3730	3296	3871	4166
Ap1g2	345	332	325	332	403	395	322	333	404	450	404	490	380	488	417	459	456	492	468	472	454	458	450	467	447	454	433	428	433	448	409	466	415
Ap1m1	2258	2403	2282	2307	2321	2474	2051	2326	2472	2514	2507	2569	2240	2658	2333	2593	2640	2379	2297	2287	2332	2389	2359	2056	1856	1906	1840	1772	1695	1562	1478	1497	2595
Ap1m2	4	1	3	4	2	4	3	1	2	2	3	2	3	4	2	2	3	3	3	4	0	2	2	5	9	3	4	2	1	4	2	5	5
Ap1s1	2105	2217	2319	2302	2251	2593	2099	2274	2530	2678	2619	2680	2509	2907	2658	2943	2860	2935	2958	2930	2821	2926	2923	2838	2554	2617	3154	2956	2906	3063	2836	2789	2547
Ap1s2	1149	1099	1174	1122	1216	1663	1336	1373	1205	1203	1212	1478	1305	1332	1162	1313	1277	1160	1117	1118	1231	1312	1217	1074	980	955	1058	905	972	927	827	876	1246
Ap1s3	0	0	1	0	0	0	2	1	0	1	1	1	1	0	1	1	1	1	1	0	2	0	2	0	2	1	1	0	2	1	0	4	1
Ap2a1	6028	5996	5836	6182	6193	6730	5451	6149	6435	6724	6478	7357	6526	6840	6043	6957	6565	7290	7045	7303	6283	6848	6719	7496	6446	6309	6740	5907	6040	6470	5910	6537	6559
Ap2a2	5934	6035	5640	5879	6201	6999	5782	6491	6530	6855	6241	6438	5810	6263	6195	7200	7069	6172	5972	6328	6731	6976	7024	6016	5272	5240	5539	5068	5160	5297	4704	5285	6515
Ap2b1	7047	7494	6450	6925	7402	8054	6937	7720	7306	7777	7238	8491	7697	8291	7413	8522	7954	8820	8308	9896	8188	8713	8598	10142	8370	7767	8696	7262	7448	8236	7253	8675	7792
Ap2m1	10531	10661	10433	10955	11538	12763	10258	11434	11349	11853	11145	10878	10300	11277	10598	12569	11733	10664	10293	10406	10572	11762	11141	10092	8919	8839	10713	9772	9555	9530	9143	9108	12355
Ap2s1	1985	2043	2140	2179	2189	2309	1889	2114	2253	2383	2264	2376	2206	2510	2140	2509	2314	2660	2481	2579	2280	2501	2414	2427	2340	2430	2156	2044	2005	2107	2039	2006	2422
Ap3b1	1038	1076	923	967	988	982	836	967	1045	1075	1060	909	823	874	1022	1140	1223	885	847	935	1148	1167	1200	1094	894	904	1254	1027	1085	1256	1065	1261	1045
Ap3b2	0	0	3	0	0	0	0	0	1	0	4	0	0	1	1	2	1	2	3	2	1	2	0	1	2	2	1	4	2	2	0	3	0
Ap3d1	8117	8254	7594	7890	8240	8456	7211	8120	8660	8832	8467	7820	6733	7311	8587	9601	9408	7661	7195	7839	9556	9457	9743	9953	8136	8239	10043	8265	8547	8867	7897	9424	8379
Ap3m1	2673	2718	2692	2557	2884	3285	2540	2910	3025	3194	3032	3354	2932	3195	2969	3521	3512	3359	3058	3273	3377	3268	3360	3378	3174	2899	3542	3362	3326	3258	2924	3241	3002
Ap3m2	1	0	0	1	1	0	1	3	1	0	0	0	0	0	1	1	0	3	1	0	1	0	0	6	1	1	0	1	0	2	2	2	0
Ap3s1	173	155	158	152	183	193	127	169	149	191	189	201	201	192	174	200	202	200	198	187	235	181	172	190	183	186	231	206	223	209	201	208	173
Ap4b1	967	945	903	948	1073	1026	932	941	931	993	916	1062	987	1140	865	994	884	1017	956	1032	756	950	802	952	885	846	624	574	575	595	523	559	1120
Ap4e1	614	601	479	522	530	586	467	528	588	516	546	624	569	572	591	571	613	614	547	643	580	539	537	789	633	584	577	524	556	591	532	608	577
Ap4m1	211	214	250	206	249	221	217	224	283	261	236	255	238	246	244	313	298	254	230	290	286	330	315	287	252	288	194	206	225	230	179	191	220
Ap4s1	351	359	384	356	389	372	274	318	322	354	327	308	271	261	295	335	323	274	270	272	246	244	236	236	231	188	174	148	146	184	146	168	425
Ap5b1	996	1038	961	1013	1063	798	692	779	1119	1040	1032	787	710	790	1013	1140	1110	745	694	657	1088	1081	1150	714	573	633	535	527	561	556	461	520	1163
Ap5m1	442	475	415	403	443	440	410	424	455	477	465	435	378	403	429	509	538	393	385	438	498	481	466	594	505	504	564	576	537	603	528	623	472
Ap5s1	293	336	264	314	289	389	282	395	300	352	276	347	350	360	273	320	316	346	296	327	268	298	303	339	308	318	257	256	251	292	269	289	359
Ap5z1	429	408	369	381	407	414	362	398	401	405	369	422	353	409	357	428	435	370	303	374	431	396	452	451	402	392	393	339	367	442	391	418	459
Apaf1	365	350	318	350	356	415	334	370	377	429	384	485	450	484	401	463	432	480	406	472	380	415	465	685	477	470	479	389	457	537	447	600	365
Apba1	113	91	93	116	110	60	62	57	139	147	121	176	146	155	159	150	173	256	224	285	214	220	238	287	253	221	193	146	153	229	154	190	101
Apba2	309	353	315	308	394	417	380	408	381	369	348	388	326	376	332	409	370	373	392	370	312	351	368	357	331	348	305	278	258	318	331	333	405
Apba3	1119	1154	1058	1089	1092	1379	1082	1239	1172	1205	1143	1065	875	1088	1110	1144	1198	1017	895	824	1030	1034	1013	1051	973	989	1011	935	990	982	852	916	1217
Apbb1	964	1005	1069	1160	1201	1498	1124	1335	1426	1400	1258	1449	1298	1459	1300	1582	1469	1741	1570	1604	1489	1559	1577	1835	1816	1665	1607	1506	1489	1830	1654	1782	1171
Apbb1ip	1755	1696	1565	1718	1729	2055	1708	1898	1704	1802	1673	1845	1668	1761	1604	1917	1793	1868	1805	1970	1612	1665	1644	1831	1520	1551	1116	943	1066	1017	897	1047	1790
Apbb2	732	727	648	682	719	673	580	677	765	817	690	631	647	578	750	822	798	671	645	703	735	754	741	811	641	623	595	464	529	417	391	471	766
Apbb3	161	152	125	136	162	192	136	160	176	189	196	233	182	207	187	221	211	210	171	163	200	234	208	226	167	170	308	266	303	287	198	216	163
Apc	1577	1553	1112	1239	1395	1420	1404	1432	1413	1377	1448	1446	1431	1223	1440	1364	1541	1263	1148	1469	1424	1474	1480	1664	1215	1016	1419	1053	1190	1249	1168	1436	1416
Apc2	159	194	127	168	168	135	121	127	177	173	170	43	44	41	140	145	158	21	33	15	187	159	153	61	55	50	142	124	102	153	139	189	139
Apcdd1	0	0	0	0	0	0	0	0	0	0	0	0	0	0	0	0	0	0	0	0	0	0	0	0	0	0	0	0	0	0	0	0	0
Apcdd1l	1	2	0	1	0	0	0	1	2	0	1	0	0	0	1	0	0	0	0	0	1	0	2	0	2	0	0	0	0	0	0	0	1
Apcs	0	0	0	0	0	0	0	0	0	0	0	0	0	0	0	0	0	0	0	0	0	0	0	0	0	0	0	0	0	0	0	0	0
Apeh	1438	1457	1565	1569	1623	1546	1282	1524	1775	1768	1721	1816	1600	1783	1671	1914	1853	1759	1615	1631	1836	1904	1909	1714	1516	1636	1516	1438	1482	1534	1364	1432	1757
Apela	0	0	0	0	0	0	0	0	0	0	0	0	2	1	0	0	0	0	1	0	0	0	0	1	0	0	0	0	0	0	0	1	0
Apex1	3524	3638	3555	3690	3751	4832	3768	4150	3331	3425	3249	3476	3143	3492	2873	3343	3033	3114	2984	3059	2487	2693	2753	2643	2453	2468	2162	1999	2036	1768	1645	1672	4237
Apex2	572	593	591	613	645	888	698	743	679	684	615	894	731	814	644	757	712	651	662	691	597	612	653	623	536	535	385	364	344	394	376	439	694
Aph1a	4040	4186	4368	4499	4586	4159	3393	3932	4775	5065	4814	4912	4653	4949	4622	5461	5207	5443	5362	5423	5009	5285	5337	5293	5080	5011	5328	4948	4849	5421	4997	5201	4797
Aph1b	46	56	80	69	46	61	51	57	63	82	83	116	84	82	77	96	104	116	94	120	107	116	106	119	86	100	175	175	157	210	181	239	60
Aphrodisin	0	4	3	2	0	1	0	2	3	2	3	8	2	1	3	4	1	7	1	1	2	8	3	2	2	1	3	3	2	3	3	2	0
Api5	4043	4221	4033	4160	4266	4772	3914	4146	4198	4354	4036	4079	3543	3812	3766	4571	4339	3785	3634	3874	3964	4077	3725	3575	3302	3087	3130	3103	2933	3043	2744	2958	4577
Apip	812	885	868	871	872	1134	892	1011	858	918	891	875	745	903	806	900	909	768	697	741	795	818	797	966	765	897	862	754	911	781	719	738	1043
Aplf	679	702	622	637	707	847	652	728	680	708	668	832	692	818	668	751	714	848	785	829	643	607	684	756	654	675	578	544	526	622	528	635	761
Apln	18	38	34	30	37	36	33	29	60	48	56	42	35	49	42	66	48	51	35	49	72	68	64	55	52	53	97	69	96	75	59	54	39
Aplnr	2	1	2	1	0	0	0	0	0	0	1	1	1	1	0	0	0	1	1	2	0	0	0	1	0	1	3	0	0	0	3	0	0
Aplp1	1	0	0	0	0	2	0	2	0	0	0	1	2	0	1	0	0	1	0	0	0	0	0	0	0	1	0	0	1	0	0	2	0
Aplp2	9006	9252	8824	9268	9684	11680	9498	10672	9150	9860	9377	11240	10185	11006	8565	10188	9884	11784	11169	11815	9127	9328	9343	12356	11098	10886	10266	9726	9456	11306	10542	11504	10133
Apmap	3027	3173	3218	3236	3188	3645	2887	3272	3671	3693	3534	3447	3235	3516	3585	4157	3897	3706	3469	3528	3987	4388	4199	4296	3858	3874	4687	4199	4220	4661	4158	4493	3583
Apoa1	2	5	4	3	2	0	1	6	2	1	6	1	1	0	2	3	2	1	2	0	4	3	3	2	2	2	2	0	2	0	1	1	2
Apoa2	17	26	25	31	27	31	25	31	22	23	28	36	22	35	23	32	17	42	39	31	17	28	31	44	48	41	19	20	18	37	17	35	24
Apoa4	0	1	4	1	1	3	1	0	1	1	3	3	1	7	0	2	0	7	11	5	3	1	3	14	8	3	2	3	4	8	4	5	2
Apoa5	0	0	0	0	0	0	0	1	0	0	0	0	0	0	0	0	0	0	0	0	0	0	0	0	0	3	0	0	0	0	0	0	0
Apob	1	0	0	1	0	0	1	1	0	0	1	1	0	0	0	0	0	4	3	2	1	0	0	1	1	3	1	2	0	0	0	1	0
Apobec1	0	0	0	0	0	0	1	2	1	0	0	0	0	1	0	1	0	2	2	0	0	0	0	0	0	1	0	0	2	0	0	0	1
Apobec2	2	2	1	4	2	4	9	3	3	9	3	4	2	6	1	4	4	0	3	0	1	3	4	3	4	4	7	10	9	10	8	7	6
Apobec3b	928	907	884	880	960	1195	973	1043	886	937	889	1100	993	1155	868	945	937	1048	1000	1063	851	884	910	1000	884	818	766	705	694	856	742	800	946
Apobec4	0	0	0	0	0	0	0	0	0	0	0	0	0	0	0	0	0	0	0	0	0	0	0	0	0	0	0	0	0	0	0	0	0
Apobr	1350	1290	1290	1278	1330	1010	832	968	1535	1511	1401	1476	1270	1452	1527	1552	1664	1509	1380	921	1511	1538	1559	1408	1121	1142	1712	1662	1744	1860	1580	1889	1403
Apoc1	0	0	0	0	0	0	0	0	0	0	2	1	0	0	0	0	0	1	0	0	1	0	0	0	0	0	0	0	0	0	0	0	0
Apoc2	0	0	0	0	0	0	0	0	0	0	0	0	0	0	0	0	0	0	0	0	0	0	0	1	0	0	0	0	0	0	0	0	1
Apoc3	0	0	0	0	0	0	0	0	0	0	1	0	0	0	1	0	0	0	0	0	0	0	0	0	0	0	0	0	0	0	0	0	0
Apoc4	1	0	0	0	0	0	0	0	0	0	0	0	0	0	0	0	0	0	0	0	0	0	0	0	0	0	0	0	0	0	1	0	0
Apod	0	0	0	1	0	3	1	1	0	1	0	5	3	1	0	0	1	4	1	0	0	1	2	9	8	4	1	6	4	5	5	11	1
Apoe	1	2	1	3	3	5	1	5	1	3	3	3	3	5	3	2	4	4	1	1	2	1	1	8	6	3	6	4	4	11	13	9	2
Apof	0	0	0	0	0	0	0	0	0	0	0	0	0	0	0	0	0	0	0	0	0	0	0	0	0	0	0	0	0	0	0	0	0
Apoh	1	2	1	3	5	4	5	4	1	5	1	4	0	2	1	2	2	3	4	3	2	4	3	13	10	12	5	7	5	8	6	4	3
Apold1	0	0	0	1	0	0	0	0	1	0	0	0	0	1	1	0	0	0	0	1	1	1	0	0	1	0	0	0	1	0	0	0	0
Apom	0	0	0	0	0	0	0	0	0	0	0	0	0	0	0	0	0	0	0	0	0	0	0	0	0	0	0	0	0	0	0	0	0
Apoo	1695	1419	1360	1186	1503	1513	1287	1611	2416	3400	1308	2171	1427	1470	1528	4144	1658	1869	1122	1747	1512	2247	1852	1730	1449	1455	3686	3089	1063	2776	2825	2888	1592
Apool	189	194	210	206	200	200	152	166	235	218	241	166	178	164	216	240	222	131	146	157	245	249	230	193	180	178	199	206	209	191	219	187	253
Apopt1	171	167	153	166	174	157	153	172	185	171	167	168	150	177	182	237	190	203	184	179	224	173	192	228	189	193	298	238	291	275	228	258	183
App	10555	10777	10775	11247	11511	12374	10551	11947	12786	13306	12362	12229	11396	12198	12761	14568	14242	12976	12080	12402	14737	15219	15053	14989	12924	12941	24222	21795	22275	22141	20035	22657	11708
Appbp2	2729	2756	2711	2659	2784	3326	2766	3140	2789	2852	2750	3070	2821	2972	2726	3221	2986	2779	2715	2861	2700	2719	2603	2883	2462	2435	2132	2009	1967	2457	2168	2344	3156
Appl1	686	654	617	665	699	706	536	670	632	681	642	641	624	618	635	752	666	584	540	607	653	628	610	439	438	429	448	419	426	444	401	447	691
Appl2	350	364	330	375	367	409	347	396	405	438	410	410	369	494	458	487	478	475	467	506	531	529	483	525	408	471	770	668	800	781	667	769	409
Aprt	2799	2714	3158	3325	3191	3501	2893	3262	3496	3660	3537	3344	3236	3409	3421	4187	3797	3654	3490	3446	3993	4398	4187	3313	2972	3125	5906	5217	5433	4423	4251	4318	3425
Aptx	184	177	187	166	198	226	186	195	167	212	197	215	179	204	161	230	212	188	183	185	229	216	214	183	167	142	108	144	144	145	127	143	189
Aqp1	116	97	92	84	92	229	148	184	85	114	96	198	182	221	135	144	133	448	426	387	294	375	287	1280	1116	1152	812	777	822	3427	3286	3280	122
Aqp10	0	0	0	0	0	0	0	0	4	0	0	0	1	0	1	1	1	0	0	0	2	1	0	0	0	0	0	0	2	1	1	1	0
Aqp11	55	61	57	53	68	65	73	50	79	69	79	116	79	98	90	89	91	84	74	89	110	110	96	134	114	98	105	114	115	135	114	112	50
Aqp2	0	0	0	0	0	0	0	0	0	0	0	0	0	0	2	0	0	2	0	0	0	0	0	0	0	0	0	0	0	0	0	0	0
Aqp3	0	0	0	0	0	2	0	0	0	0	1	1	0	1	0	0	0	1	0	0	0	0	0	1	0	0	0	0	0	0	0	0	0
Aqp4	0	0	0	0	0	0	0	0	0	0	0	0	0	0	0	0	0	0	0	0	0	0	0	0	0	0	0	0	0	0	0	0	0
Aqp5	0	0	0	0	0	0	0	0	0	0	0	0	0	0	1	0	0	0	0	0	0	0	0	0	0	0	0	2	0	0	0	0	0
Aqp6	0	1	0	1	0	6	1	3	0	1	0	0	1	1	1	0	0	1	0	0	0	0	1	0	0	0	0	0	0	0	0	1	0
Aqp7	2	1	1	1	0	2	0	0	1	0	1	0	1	2	0	2	0	1	2	0	1	2	0	0	0	0	3	2	0	0	1	1	0
Aqp8	2	2	0	1	0	0	0	1	2	3	0	2	0	1	0	2	2	2	2	1	1	0	0	1	2	3	2	0	1	5	3	3	1
Aqp9	0	0	0	0	0	0	1	0	0	0	0	0	0	0	1	0	0	1	0	0	0	0	0	0	0	0	0	0	0	0	0	0	0
Aqr	3227	3328	2641	2867	3098	3516	3137	3516	3040	3043	2992	3058	2975	2938	2969	3240	3282	2773	2465	2880	3059	3100	3184	3062	2286	2202	2866	2298	2423	2472	2255	2781	3208
Ar	0	3	3	1	1	1	1	1	3	3	1	0	0	5	5	4	2	6	1	4	4	2	5	3	12	7	9	11	17	15	22	24	0
Araf	1457	1454	1376	1417	1396	1619	1279	1359	1516	1515	1470	1671	1448	1596	1368	1689	1647	1634	1485	1543	1589	1553	1526	1405	1320	1262	1515	1362	1256	1285	1170	1241	1610
Arap1	1623	1558	1563	1608	1706	1912	1517	1679	1854	1784	1727	1707	1506	1768	1872	2111	2070	1779	1626	1739	2272	2134	2189	2537	2193	2171	2129	1878	1998	2273	1969	2402	1710
Arap2	0	0	0	1	1	2	0	0	0	0	0	0	1	0	0	0	0	0	1	0	0	0	0	3	2	1	0	0	0	0	1	2	1
Arap3	2051	1939	1893	1933	1968	1776	1444	1666	2150	2130	2039	2251	1883	2198	1899	2064	2042	2178	2049	2081	1910	1839	1823	1998	1638	1651	1496	1270	1443	1520	1398	1530	2186
Arc	1	0	0	0	0	1	0	0	0	0	0	3	0	1	1	0	1	0	0	0	0	2	1	1	0	0	1	3	0	0	4	2	1
Arcn1	10525	10630	10538	10744	11083	12923	10679	11508	11559	11826	11468	11631	10653	11459	10906	12775	11629	11520	11100	11827	10875	11869	11294	11891	10626	10297	11371	10698	10294	11752	10748	11525	12552
Areg	1509	1483	1457	1543	1610	1706	1503	1623	1580	1744	1572	2351	2232	2606	1427	1692	1519	2435	2332	2472	1163	1240	1256	2405	2085	2249	1827	1698	1707	2399	2266	2444	1915
Arel1	2420	2660	2206	2472	2600	2701	2203	2476	2673	2865	2661	2851	2450	2735	2628	2961	2898	2907	2897	3168	2921	2973	3039	3598	3002	2922	3331	2705	2676	3067	2750	3095	2651
Arf1	689	705	672	688	641	834	658	685	738	766	731	645	594	656	727	784	809	666	640	657	745	790	729	685	605	565	795	716	731	748	790	756	778
Arf3	4173	4272	4127	4224	4423	4813	3673	4166	4806	4930	4625	4954	4410	4892	4878	5501	5256	5221	5065	4854	5030	5383	5431	5230	4752	4731	6782	6311	6566	7450	6722	7107	4518
Arf4	2652	2696	2862	2833	3015	3589	2669	2999	3045	3210	3191	3224	3012	3156	2867	3388	3339	3254	3238	3182	3295	3595	3482	3349	3108	3172	3702	3518	3397	3433	3342	3428	3167
Arf5	2514	2528	2741	2764	2791	2958	2334	2625	2945	3006	3025	2760	2665	2997	2819	3377	3108	3342	3179	3102	3173	3396	3232	3277	3029	3263	3327	3081	3065	3191	3023	2916	2921
Arf6	8999	9062	8992	8955	9762	11629	9706	10324	9677	10078	9765	8928	8389	8440	9386	10908	10595	8248	7876	7668	10578	10515	10604	6816	6647	6536	9029	8612	8297	7346	6753	7166	9726
Arfgap1	2192	2236	2136	2217	2154	2463	1955	2300	2301	2304	2237	2241	1971	2238	2151	2364	2251	2409	2292	2273	2187	2291	2189	2233	2066	2138	2657	2572	2618	2739	2501	2568	2527
Arfgap2	2857	2855	2775	2918	3062	2930	2463	2607	3047	3144	3108	3064	2716	3101	2938	3325	3221	3022	2770	2951	3056	3171	3220	3062	2617	2712	3184	2846	2942	2705	2431	2623	3363
Arfgap3	821	828	895	891	897	1008	934	934	1081	1086	1003	1149	1045	1167	1080	1302	1302	1380	1234	1348	1412	1494	1492	1466	1434	1338	1771	1648	1797	1933	1766	1874	932
Arfgef1	1956	2050	1746	1667	1884	2047	1754	1858	1851	2077	1966	1794	1678	1601	2051	2199	2154	1733	1600	1798	2103	2105	2039	2181	1770	1639	2289	1943	1954	2257	2006	2490	1952
Arfgef2	3546	3566	3015	3113	3250	3475	3292	3604	3348	3404	3200	3351	3041	3100	3288	3402	3497	3408	3144	3621	3643	3687	3583	4122	3173	3048	4487	3611	3669	4368	3816	4574	3371
Arfgef3	0	1	0	0	3	1	1	1	0	0	0	1	0	0	0	3	2	0	1	1	1	3	2	0	0	0	3	1	1	4	3	1	1
Arfip1	1166	1211	1134	1202	1290	1308	1179	1243	1210	1314	1291	1227	1144	1211	1192	1368	1414	1240	1187	1252	1322	1403	1333	1437	1308	1199	1357	1305	1238	1295	1229	1278	1411
Arfip2	673	715	647	706	682	719	555	640	742	791	702	868	810	857	687	894	802	1002	1055	993	848	810	795	883	796	806	1131	1092	1096	1017	1015	1016	747
Arfrp1	615	595	653	618	602	666	497	578	686	669	666	657	586	630	708	697	686	647	599	553	661	663	678	586	585	618	573	582	488	530	557	526	752
Arg1	0	0	0	0	0	0	0	1	0	1	1	0	0	0	1	0	1	1	0	1	0	1	0	0	1	1	1	0	0	0	0	0	1
Arg2	13	11	15	5	1	8	13	3	8	4	7	3	2	7	8	6	7	4	2	4	5	2	0	2	1	6	5	8	1	7	3	0	4
Arglu1	2138	2005	1992	1924	1931	2341	1851	2103	2069	2214	2141	1731	1349	1567	2102	2263	2441	1382	1347	1310	2184	2117	2128	1691	1505	1544	2368	2236	2463	2647	2244	2459	2348
Arhgap1	2766	2832	2769	2883	3065	3671	2929	3243	2956	3126	2915	3302	2965	3162	2925	3414	3312	3181	3085	3483	3272	3441	3400	3997	3510	3525	2611	2353	2444	2788	2325	2685	3181
Arhgap10	1782	1820	1793	1914	1843	1875	1505	1697	1906	1955	1912	1408	1227	1291	1883	2057	1994	1115	1059	1142	1903	1973	1909	1326	1158	1133	1841	1674	1634	1375	1264	1270	2044
Arhgap11a	3454	3396	2962	3111	3217	3273	2691	3061	3485	3559	3461	3152	2636	2791	3372	3667	3791	3238	3031	3039	3490	3343	3296	4817	4187	3875	2309	1927	2050	2179	1965	2346	3830
Arhgap12	903	926	887	905	940	1077	867	958	1004	1032	995	1089	966	1066	1097	1225	1170	1177	1164	1269	1205	1181	1185	1301	1261	1174	1264	1012	1078	1184	922	1181	1010
Arhgap15	10	10	9	3	5	5	8	13	8	11	5	9	9	11	4	6	9	14	11	10	11	10	7	15	30	23	7	5	3	27	23	20	7
Arhgap17	1696	1749	1498	1557	1632	1830	1547	1757	1633	1743	1612	1653	1557	1556	1657	1899	1884	1713	1591	1771	1800	1733	1798	1842	1578	1515	1576	1361	1479	1346	1114	1405	1855
Arhgap19	2444	2263	2173	2336	2378	2621	1998	2287	2323	2580	2499	1937	1798	2004	2414	2890	2624	2401	2289	2373	2607	2651	2537	3144	2826	2744	2502	2281	2303	2005	1665	2076	2553
Arhgap20	21	27	36	23	16	21	20	28	29	30	43	35	40	40	34	30	27	45	59	44	40	38	37	69	48	53	45	34	31	50	58	53	27
Arhgap21	5084	4822	4046	4148	4462	4345	3996	4580	4684	4953	4704	3462	2964	3121	5023	5126	5472	3249	3047	3762	5740	5618	5275	5391	4179	3724	5732	4481	4884	4646	3930	4998	4891
Arhgap22	2664	2746	2736	2796	2914	2914	2424	2697	2908	3061	2865	2721	2360	2733	2876	3289	3197	2551	2436	2325	3064	3287	3235	2658	2424	2545	4328	3899	4097	4129	3867	3895	2958
Arhgap23	687	689	574	608	681	836	696	781	781	717	643	934	759	793	686	699	729	887	799	770	751	707	753	700	638	628	706	615	581	799	728	808	654
Arhgap24	702	695	685	717	766	777	680	770	742	736	734	593	580	557	736	801	809	555	500	532	763	787	702	560	517	447	430	399	417	449	402	375	762
Arhgap25	2307	1896	1038	1064	1258	1228	1382	1634	1600	1539	1502	1539	1801	1087	1559	1533	1617	1513	1260	1818	2365	2590	2673	4924	2330	2270	4656	2789	3235	3301	2773	4296	1188
Arhgap26	5	1	1	2	1	4	6	5	5	1	3	4	3	4	1	2	3	3	3	4	8	7	5	9	12	14	4	8	11	7	3	2	5
Arhgap27	521	495	449	444	480	545	436	512	492	513	448	409	408	417	440	506	507	492	418	471	578	529	532	632	526	464	466	443	426	576	548	596	486
Arhgap28	440	446	437	416	447	587	459	514	490	495	469	482	466	468	464	576	539	480	402	516	554	592	621	634	546	477	498	450	502	590	527	652	473
Arhgap29	1006	1005	994	996	1111	1217	1071	1130	1229	1195	1167	1247	1051	1078	1143	1373	1334	1107	1163	1215	1370	1298	1344	1332	1042	1056	1028	1037	1005	885	766	867	1095
Arhgap30	1	3	0	2	2	1	0	1	0	1	1	1	1	1	2	2	0	0	1	2	2	0	0	4	4	1	2	1	0	0	1	0	0
Arhgap31	3230	3205	2510	2671	2822	3264	2864	3167	2678	2767	2637	3027	2768	2730	2422	2615	2663	2611	2299	3028	2422	2392	2359	3095	2201	2277	1671	1252	1389	1590	1380	1874	2906
Arhgap32	1590	1656	1381	1422	1579	1671	1525	1718	1651	1611	1525	1453	1414	1365	1471	1508	1633	1258	1114	1448	1500	1522	1386	1733	1355	1194	1136	999	959	1289	1106	1318	1670
Arhgap33	165	127	154	148	151	145	135	129	198	166	162	200	156	179	183	193	236	193	193	201	224	207	224	270	222	191	184	177	193	211	176	197	174
Arhgap35	2983	2986	2385	2718	2812	2763	2599	2835	3223	3181	2943	2925	2769	2689	3112	3286	3157	2895	2770	3270	3212	3197	3201	3442	2868	2565	3399	2749	2844	3391	3114	3615	2945
Arhgap36	0	0	0	0	0	1	0	0	0	0	0	0	0	0	0	0	0	1	1	0	0	0	0	0	1	1	0	0	0	1	0	1	0
Arhgap39	1553	1474	1474	1466	1473	1952	1577	1799	1563	1711	1601	1732	1607	1709	1578	1720	1646	1781	1682	1731	1534	1710	1526	1712	1442	1416	1367	1234	1359	1244	1189	1267	1731
Arhgap4	3	6	7	5	4	4	7	4	5	5	5	2	5	2	4	2	10	5	1	1	8	2	10	0	2	2	3	3	3	5	0	2	3
Arhgap40	0	0	0	3	0	0	1	0	2	2	3	1	1	3	0	1	1	2	2	0	2	3	2	6	7	5	2	3	2	1	4	6	1
Arhgap42	2	1	0	4	2	2	3	5	0	2	3	4	3	0	2	2	3	2	3	2	2	3	3	5	5	9	2	3	3	6	1	3	5
Arhgap44	88	106	92	96	118	130	77	104	78	96	101	90	81	66	93	78	110	66	57	62	76	98	100	51	59	51	35	49	56	61	46	50	111
Arhgap45	4	6	2	4	4	7	8	8	1	7	2	6	5	6	8	3	9	5	7	8	5	5	4	11	7	11	17	12	12	29	23	27	11
Arhgap5	3091	3184	2698	2841	3149	3292	2769	3079	3044	3346	3272	3362	3061	3150	3201	3452	3546	3207	2962	3271	3372	3300	3073	3465	3061	2648	2451	2459	2373	2526	2209	2674	3211
Arhgap6	294	283	268	265	252	326	297	293	237	263	254	294	254	268	256	244	237	271	220	288	209	251	222	297	268	248	117	126	123	150	152	159	284
Arhgap8	28	23	27	39	30	45	27	43	44	46	39	56	73	75	58	70	65	70	67	75	66	62	85	70	64	58	80	53	69	87	74	77	27
Arhgap9	13	15	11	9	9	22	18	28	15	13	12	25	21	26	6	13	18	31	41	36	13	25	16	69	67	66	20	12	22	29	28	26	15
Arhgdia	8085	8213	8365	8656	8892	9001	7405	8235	9434	9626	9270	8785	7997	9095	8933	10307	9701	8741	8369	8468	9101	9663	9256	8512	7670	7460	9013	8101	8209	7621	6736	7182	9439
Arhgdib	4	1	3	0	4	2	2	1	0	1	0	0	2	0	1	0	1	8	3	1	1	2	7	14	9	13	0	1	4	11	5	6	1
Arhgdig	4	0	7	2	7	7	4	7	5	5	6	12	2	13	5	7	9	9	6	2	6	2	5	17	22	18	15	14	22	36	21	39	5
Arhgef1	2609	2564	2522	2665	2737	3076	2562	2844	2810	2969	2869	3528	3107	3437	2805	3097	3076	3727	3635	3474	2866	2971	2934	4071	3603	3645	2706	2269	2424	2847	2325	2657	2636
Arhgef10	2732	2783	2598	2764	2894	3486	2904	3276	3340	3377	3155	3829	3408	3720	3221	3475	3600	3792	3634	3901	3386	3421	3354	3489	3070	2862	2020	1788	1907	1945	1781	1964	2860
Arhgef10l	344	338	318	368	404	385	337	331	409	374	437	369	290	331	429	444	416	408	339	379	475	521	496	546	436	454	451	394	396	478	386	382	381
Arhgef11	1099	1060	935	959	1028	1109	936	1058	1007	1076	1009	916	874	908	975	1050	1044	834	754	840	1073	965	1023	1055	897	916	1054	770	882	1022	853	1098	1060
Arhgef12	8552	8515	6621	6891	7539	7993	7042	7867	7469	7731	7623	6440	6353	5769	7515	8016	7990	5840	5297	6310	8581	8638	8745	7667	5635	5290	9209	6954	7898	8351	7348	9625	7986
Arhgef15	0	3	6	2	2	4	3	4	5	5	1	7	5	15	3	6	1	13	3	16	3	2	5	9	6	15	1	2	0	5	2	1	0
Arhgef16	615	658	675	701	695	666	526	678	820	894	818	699	687	721	880	1011	933	815	821	895	974	1026	978	1050	974	985	836	758	832	945	898	918	773
Arhgef17	2663	2694	2253	2360	2689	2818	2513	2785	2909	3256	2644	2904	2279	2388	2913	3805	3008	2702	2100	2618	3092	3254	3235	3433	2280	2412	3541	2940	2594	3435	3383	3558	2503
Arhgef18	1090	1155	1088	1114	1140	1383	1082	1187	1221	1245	1194	1219	1056	1250	1087	1339	1249	1241	1177	1152	1204	1230	1239	1375	1188	1171	1229	1047	1297	1292	1165	1269	1158
Arhgef19	0	1	0	0	0	0	0	0	0	1	0	0	0	1	0	0	0	0	0	0	0	0	0	0	0	1	0	0	0	1	0	0	0
Arhgef2	3786	3561	3094	3313	3489	3898	3412	3684	3362	3349	3163	3644	3389	3462	2990	3470	3360	3512	3325	3612	2912	3142	2998	4029	3434	3213	2944	2554	2528	3013	2777	3075	3744
Arhgef25	0	0	0	0	0	0	0	0	0	0	0	0	0	0	0	0	0	0	0	0	0	0	0	0	0	0	0	0	0	0	0	0	0
Arhgef26	0	2	0	0	0	1	0	0	0	0	0	1	1	2	1	0	0	0	0	0	0	0	0	0	0	0	1	0	0	0	2	1	0
Arhgef28	549	552	515	517	528	563	511	612	610	600	556	516	384	443	560	644	640	468	498	544	631	728	679	785	614	598	684	509	582	582	456	557	622
Arhgef3	31	18	24	31	23	33	26	30	38	24	32	23	20	21	43	56	34	34	24	26	37	34	24	40	52	37	29	29	25	37	34	32	30
Arhgef33	3	5	3	5	6	0	2	1	2	6	3	2	3	6	6	3	2	5	2	1	5	2	1	7	5	7	4	1	1	6	6	5	3
Arhgef37	30	26	25	31	39	75	68	80	27	26	26	63	61	56	28	48	35	86	75	85	44	47	34	131	115	95	28	22	17	52	50	39	28
Arhgef39	13	9	10	14	13	14	10	19	21	15	17	13	14	12	29	12	28	18	22	23	20	23	28	44	28	22	29	23	23	35	29	23	28
Arhgef4	537	454	538	563	526	455	367	440	664	710	672	565	537	617	693	822	795	730	660	746	872	850	925	902	755	799	1014	973	982	951	808	851	547
Arhgef40	5352	5461	4778	5099	5183	4729	4116	4634	5160	5231	5019	5445	5138	5442	4811	5237	5168	5629	5473	5141	4722	4723	4759	5325	4498	4326	2989	2588	2756	2644	2457	2639	5669
Arhgef5	1988	2022	1868	2014	2079	2472	2103	2233	2037	2096	2006	2102	1785	2010	2036	2192	2235	1978	1880	1944	1992	1954	2041	2162	1808	1691	1811	1625	1832	2032	1811	2011	2128
Arhgef6	5882	6323	6198	6552	6725	7980	6814	7389	7383	7841	7263	6789	5982	6442	7475	8436	8213	7075	6728	7619	8182	8573	8111	8868	7544	7313	8471	7727	8025	9791	8780	9797	7064
Arhgef7	2431	2484	2296	2387	2542	2651	2267	2494	2781	2832	2709	2554	2238	2507	2796	2960	3000	2654	2566	2852	3046	3053	3026	3403	2925	2646	3439	3005	3147	3626	3104	3733	2668
Arhgef9	3	0	0	0	0	0	2	1	1	1	0	0	1	1	0	0	0	1	0	0	1	0	0	1	1	0	1	1	1	3	1	2	2
Arid1a	4392	4460	2813	3120	3546	3379	3198	3607	3227	3471	3219	3036	2815	2466	2972	3095	3117	2656	2276	2846	3184	3086	3159	3300	2236	2150	2799	1721	2142	2163	1869	2568	3588
Arid1b	2198	2258	1830	1859	2029	1844	1794	1963	2198	2185	2047	1675	1458	1381	1976	2166	2294	1277	1146	1364	2333	2273	2299	2065	1581	1518	2483	1959	2077	2402	2196	2634	2071
Arid2	1594	1654	1214	1305	1444	1449	1367	1488	1312	1463	1264	1206	1150	1046	1217	1453	1409	982	882	1157	1263	1315	1337	1375	1072	937	1119	864	907	1104	888	1133	1487
Arid3a	720	776	658	732	739	978	764	789	712	738	737	765	607	745	670	788	744	678	673	666	644	582	635	649	641	594	436	358	412	599	517	547	635
Arid3b	298	292	273	268	304	352	284	347	287	279	276	359	256	357	290	248	320	309	301	336	235	209	191	301	282	226	138	129	115	203	153	195	341
Arid3c	2	1	1	2	3	0	2	1	2	1	2	2	0	2	4	6	2	1	3	4	2	2	2	1	4	5	6	3	3	1	2	3	2
Arid4a	549	633	507	509	568	692	549	607	613	668	554	632	545	622	639	681	655	626	568	634	596	593	646	815	652	671	447	348	415	512	420	543	589
Arid4b	970	991	968	940	1072	1203	960	1130	1148	1234	1172	1142	1059	1062	1278	1306	1364	1092	1082	1143	1363	1285	1306	1413	1256	1201	1421	1223	1259	1572	1232	1611	1095
Arid5a	767	726	693	672	750	754	680	719	573	561	622	792	715	866	582	580	548	697	654	650	466	485	471	710	669	726	276	274	258	443	372	427	870
Arid5b	680	666	572	644	664	725	640	718	718	697	684	769	759	728	750	721	768	776	683	830	777	741	767	1025	766	733	1068	945	982	1053	880	1158	652
Arih1	3553	3756	3351	3462	3669	4297	3498	3865	3662	3903	3681	3454	3389	3314	3611	4066	4138	3772	3510	3706	3822	4162	4039	4327	3745	3618	5059	4241	4272	4742	4269	5105	3761
Arih2	1304	1423	1208	1281	1385	1501	1179	1365	1426	1494	1420	1442	1304	1501	1436	1605	1433	1664	1442	1635	1374	1407	1435	1544	1237	1197	1285	1180	1225	1437	1310	1437	1594
Arl1	218	179	190	207	192	236	187	216	228	206	219	232	184	222	192	239	247	193	211	211	213	226	224	223	192	202	251	220	253	331	263	274	243
Arl10	1328	1238	1376	1347	1464	1545	1259	1406	1611	1612	1427	1660	1539	1719	1447	1761	1560	1893	1842	1794	1563	1644	1518	1964	1901	1783	2202	2105	2004	2393	2222	2323	1519
Arl11	482	520	516	524	583	655	566	593	534	553	490	666	603	656	431	538	477	878	786	822	505	476	456	950	877	843	239	220	248	442	412	500	637
Arl13a	17	19	19	10	27	31	21	25	22	9	23	16	24	22	19	17	14	22	15	29	23	17	18	32	15	17	44	34	32	34	35	48	15
Arl13b	746	694	710	759	744	800	738	768	781	851	796	956	780	893	855	1009	933	969	929	952	912	881	868	961	930	811	935	887	860	876	797	936	750
Arl14	0	0	1	0	0	0	0	0	1	0	0	0	0	2	0	0	0	1	2	1	1	0	0	0	0	1	0	0	0	0	1	0	0
Arl14ep	1755	1752	1860	1829	1943	2216	1782	1835	1878	1998	1978	2162	1923	2102	1818	2093	2088	2122	2088	2140	1934	2057	1968	2392	2166	2177	2103	1965	2011	2154	1922	2093	2009
Arl14epl	0	0	0	0	0	0	0	0	0	1	1	0	0	0	0	0	0	0	0	1	0	0	0	1	0	1	0	0	0	0	0	0	0
Arl15	332	322	303	246	292	312	247	310	376	303	318	270	245	295	337	350	360	266	220	268	387	363	306	268	260	279	387	314	324	308	253	281	312
Arl16	411	419	475	508	428	497	365	387	601	571	527	564	507	559	543	630	607	579	551	531	599	700	659	578	494	506	392	343	365	342	398	352	483
Arl2	1169	1121	1254	1266	1307	1407	1113	1294	1531	1565	1516	1487	1466	1561	1507	1918	1757	1905	1659	1653	1924	2219	2023	1681	1580	1645	2665	2508	2521	2419	2239	2181	1316
Arl2bp	4728	4954	5037	5058	5162	5905	4904	5330	5325	5652	5350	5952	5459	5964	4936	5937	5576	6066	5858	6006	5342	5639	5349	5940	5404	5387	5632	5286	5317	4820	4573	4757	5852
Arl3	1942	1976	1951	2078	2091	2628	2116	2515	2402	2427	2385	2990	2824	3168	2170	2599	2460	3360	3034	3183	2471	2643	2501	2599	2407	2609	2838	2651	2591	2371	2276	2237	2282
Arl4a	253	240	179	237	228	300	239	265	212	213	216	270	273	263	212	204	230	279	306	300	163	190	178	253	212	264	89	98	83	114	121	128	270
Arl4c	2790	2652	2643	2770	2877	3100	2581	2767	3175	3095	2995	3254	2956	3162	2963	3429	3245	3519	3357	3430	3289	3409	3338	3506	3164	3132	3751	3581	3349	3303	2918	3318	3193
Arl5a	4835	4889	4650	4486	5051	6376	5044	5705	5039	5195	5049	5046	4537	4725	4993	5756	5567	4791	4588	4918	5669	5718	5301	4789	4382	4088	5311	4749	4782	5154	4641	5023	5301
Arl5b	983	1149	1023	1030	1083	1310	1075	1052	1029	1080	1058	1166	1070	1129	1004	1215	1169	1158	1089	1155	1092	1133	969	1325	1139	1099	1378	1308	1250	1341	1297	1516	1062
Arl5c	0	0	0	3	1	0	0	0	0	0	1	0	0	0	1	0	0	2	0	0	0	0	0	0	1	0	0	1	0	3	1	2	0
Arl6	994	996	1053	1005	1014	1245	965	1233	993	1126	1085	1071	1043	1104	981	1176	1124	1070	1013	1018	1093	1258	1092	1076	958	959	974	1011	1057	939	864	893	1127
Arl6ip1	5034	5083	4941	4967	5117	5321	4187	4568	5708	6001	5848	4158	3742	4047	5595	6592	6248	5559	5408	5745	6793	6899	6753	9035	8528	8649	9376	8961	8838	8962	8039	8623	5893
Arl6ip4	2503	2709	2627	2648	2616	3177	2641	3110	2768	2947	2900	3034	2860	3245	2663	3097	2949	3306	3040	2654	2741	2890	2824	3148	2826	2865	2476	2183	2282	2454	2391	2450	3004
Arl6ip5	1896	1951	2078	2048	2057	2603	2156	2261	2113	2262	2248	2106	2018	2199	2141	2504	2331	2113	2173	2215	2424	2606	2558	2340	2170	2180	3046	2906	2994	3019	2877	3012	2340
Arl6ip6	914	877	906	918	925	1089	923	994	961	1025	966	966	872	934	863	964	1055	915	917	878	911	987	858	1123	1112	1114	604	529	543	689	595	712	972
Arl8a	1318	1403	1286	1406	1388	1539	1262	1355	1583	1565	1552	1649	1492	1657	1503	1814	1664	1768	1834	1771	1731	1847	1722	1890	1787	1851	2167	2019	2015	2480	2277	2342	1571
Arl8b	2890	2895	2968	2913	3061	3366	2696	3048	3018	3087	3095	2639	2452	2556	2663	3175	3074	2583	2464	2521	3123	3136	2944	2506	2391	2183	3352	3271	3088	3048	2889	3041	3588
Arl9	1135	1106	1035	1119	1165	1587	1232	1427	1273	1205	1138	1440	1299	1401	1148	1247	1244	1310	1325	1069	1280	1276	1352	1259	1164	1164	1650	1427	1430	1662	1520	1588	1189
Armc10	1129	1140	1241	1258	1223	1366	1095	1232	1295	1436	1308	1451	1295	1459	1313	1519	1313	1367	1343	1389	1411	1534	1457	1574	1378	1498	1674	1616	1634	1573	1490	1622	1439
Armc12	4	3	1	2	3	4	2	3	7	3	9	5	7	6	7	7	13	9	4	4	7	9	5	15	17	7	20	17	24	12	13	16	9
Armc2	56	66	38	44	44	86	66	76	66	46	63	67	67	73	54	59	70	68	69	103	75	76	85	107	80	76	95	68	89	71	63	61	76
Armc3	0	0	2	0	0	3	0	0	0	0	0	0	1	0	0	0	1	0	1	1	2	1	1	1	2	3	1	3	2	1	2	0	0
Armc4	1	1	1	0	0	2	0	1	0	0	0	0	0	0	0	0	1	1	0	0	1	0	0	0	1	1	1	0	1	0	0	1	0
Armc5	916	915	802	861	890	843	704	786	848	800	786	615	470	529	745	741	769	477	470	463	692	672	659	679	612	594	429	335	403	571	495	501	1011
Armc6	1365	1267	1345	1372	1428	1238	1054	1241	1439	1507	1416	1296	985	1132	1358	1454	1555	1186	1151	1122	1427	1389	1430	1569	1386	1451	917	814	867	923	740	817	1580
Armc7	663	655	657	725	701	762	602	657	707	755	680	693	622	720	736	788	783	699	677	704	697	711	686	827	703	714	658	558	550	708	618	661	719
Armc8	1383	1439	1337	1289	1386	1495	1233	1381	1543	1415	1439	1317	1243	1400	1384	1647	1625	1363	1342	1426	1557	1533	1542	1508	1290	1254	1521	1373	1371	1341	1125	1404	1609
Armc9	260	279	243	261	294	266	216	258	278	289	300	337	260	283	278	287	304	302	307	297	271	288	264	334	269	275	145	115	114	127	92	97	301
Armcx1	654	690	687	645	689	837	651	703	725	691	719	849	699	742	711	864	833	753	742	735	858	842	801	739	707	659	989	955	951	856	759	781	760
Armcx2	0	0	0	0	0	0	0	1	0	0	0	0	0	0	0	0	0	1	1	0	0	0	0	0	0	0	0	0	0	0	0	0	0
Armcx3	1316	1286	1264	1364	1317	1724	1313	1347	1388	1569	1462	1740	1527	1624	1562	1786	1715	1801	1676	1752	1757	1839	1756	1906	1579	1579	2488	2248	2451	2523	2123	2322	1492
Armcx4	1	2	2	0	1	1	2	3	2	0	2	1	3	2	1	0	1	0	2	1	0	1	2	0	0	0	0	0	0	3	5	1	0
Armcx5	346	372	395	357	384	426	302	357	445	443	439	509	437	479	393	542	577	587	579	682	489	527	518	632	572	548	741	726	623	589	557	600	490
Armh1	1	2	1	0	5	1	2	2	4	3	3	3	5	3	4	2	2	1	3	3	2	3	0	6	4	3	6	1	0	4	2	4	1
Armh2	1	1	1	0	0	0	0	0	0	0	0	0	0	0	1	0	1	0	0	0	0	0	0	0	0	0	0	0	0	0	0	0	1
Armh3	837	908	880	884	910	901	776	811	948	1001	981	856	751	837	954	1161	1097	971	901	996	1104	1062	1170	1212	1070	977	1337	1108	1280	1348	1219	1273	1002
Armt1	1252	1111	1143	1187	1229	1689	1319	1469	1204	1206	1159	1379	1117	1416	1075	1301	1241	1253	1195	1238	1114	1124	1066	1237	1051	1083	939	849	828	980	858	881	1410
Arnt	4670	4579	4239	4375	4592	5239	4127	4645	5093	5240	5098	5265	4458	5014	5089	5619	5820	5139	4761	5434	5552	5484	5518	5316	4707	4439	6291	5623	5620	6055	5138	6162	4831
Arnt2	22	21	35	30	43	63	39	25	21	22	29	81	69	64	29	26	34	109	114	137	35	34	28	208	166	168	21	25	20	51	32	28	22
Arntl	617	603	521	556	501	647	513	552	611	620	560	607	463	603	555	586	561	643	620	620	507	495	513	541	549	510	616	593	572	568	496	490	665
Arntl2	52	57	49	57	40	60	49	46	30	47	41	44	41	47	14	26	37	56	55	58	25	20	18	67	64	70	16	14	10	43	27	30	45
Arpc1a	1472	1528	1479	1532	1473	1992	1412	1756	1553	1621	1546	1802	1556	1699	1406	1673	1647	1898	1780	1797	1567	1535	1578	1713	1536	1568	1601	1482	1526	1525	1378	1413	1615
Arpc1b	6274	6323	6280	6109	6162	6840	5536	6295	6074	6517	5984	6178	5607	6152	5309	6249	6099	7293	6523	6421	5885	6112	5912	6329	5857	6661	6800	6260	6359	6884	6537	6786	7135
Arpc2	4540	4593	4462	4600	4771	5765	4527	4766	4844	5145	4866	4916	4558	4953	4516	5339	5045	4870	4774	4928	4746	5090	4811	4484	3990	4232	5835	5459	5298	4899	4730	4694	5444
Arpc3	3207	3301	3361	3471	3333	3924	3254	3397	3540	3916	3681	3761	3584	3966	3375	4004	3767	4227	3817	4015	3648	3845	3602	3914	3561	3881	2539	2284	2416	2596	2536	2463	3844
Arpc4	4429	4525	4570	4831	4696	5971	4719	5360	4980	5176	4925	5309	5012	5519	4483	5369	5138	5235	5068	5160	4800	5204	5082	4939	4437	4589	4679	4391	4416	4736	4453	4414	5138
Arpc5	3568	3676	3773	3759	3876	4827	3816	4181	3847	4024	3904	4426	4116	4146	3586	4491	4063	4825	4515	4610	4097	4295	3958	4673	4538	4500	3639	3547	3455	3573	3310	3521	4195
Arpc5l	736	735	736	696	795	843	635	774	810	825	814	821	704	817	773	952	805	827	846	887	860	815	882	936	854	809	958	904	913	852	840	824	884
Arpin	325	342	337	337	343	334	284	335	451	387	385	455	384	382	406	463	436	427	422	386	482	523	448	478	455	422	616	594	530	549	484	513	364
Arpp19	2954	2973	2962	2998	3313	4174	3203	3537	3211	3230	3422	3234	2901	3164	3073	3720	3437	3272	3166	3200	3349	3567	3275	3273	3113	3005	4030	3774	3616	3391	3048	3343	3378
Arpp21	2	2	3	0	1	0	1	1	1	0	1	2	1	0	1	0	2	1	1	0	0	3	1	1	2	1	0	0	3	1	1	0	1
Arr3	0	1	0	0	0	0	0	1	0	0	0	0	0	1	0	0	0	1	0	0	1	0	0	0	0	0	0	0	0	0	0	0	1
Arrb1	247	226	239	225	258	191	184	218	260	280	290	247	217	222	341	346	354	261	295	314	379	353	358	437	400	327	277	255	244	363	324	355	232
Arrb2	312	313	349	335	404	425	354	396	363	385	358	459	439	494	349	451	369	487	481	522	377	406	412	458	391	386	372	344	364	392	329	374	356
Arrdc1	882	910	973	1022	1032	1248	924	1098	1206	1310	1263	1493	1345	1592	1308	1374	1478	1772	1747	1662	1578	1671	1577	1907	1753	1680	1693	1609	1558	1854	1670	1753	1136
Arrdc2	415	423	465	457	527	564	449	487	488	449	498	651	573	631	518	515	558	601	577	616	455	481	464	447	501	461	313	280	267	310	305	318	517
Arrdc3	702	647	660	586	652	659	523	621	695	778	724	596	564	566	765	791	828	539	555	549	874	946	819	766	650	619	1168	1121	1091	913	783	933	656
Arrdc4	0	0	0	0	0	0	0	0	0	1	0	0	0	0	0	0	0	1	0	0	0	0	0	1	0	0	0	0	0	0	0	0	0
Arrdc5	1	1	3	3	2	1	2	2	5	6	2	7	4	4	3	3	5	5	6	4	9	6	12	16	12	7	2	4	3	3	2	1	3
Arsa	1102	1085	1230	1172	1286	1124	910	1008	1401	1447	1438	1334	1317	1439	1419	1658	1720	1449	1508	1555	2001	1919	1983	1718	1536	1576	2941	2775	2798	2929	2579	3016	1221
Arsb	1	1	4	4	10	0	0	2	5	1	4	3	3	1	2	2	3	1	4	7	0	3	0	3	4	5	1	1	0	3	2	1	3
Arse	1	2	1	2	0	1	4	0	0	1	1	4	1	1	0	0	1	1	4	0	1	1	1	3	0	1	3	1	1	1	6	4	2
Arsg	716	742	729	716	779	727	615	671	853	903	826	866	791	867	869	982	1003	880	786	979	1168	1218	1163	1035	871	860	1419	1354	1286	1368	1161	1319	869
Arsh	0	0	0	0	0	0	1	0	0	1	0	0	0	0	0	0	0	0	1	0	1	0	0	4	1	2	0	1	1	0	0	0	0
Arsi	0	1	0	0	0	0	0	0	0	0	0	0	0	0	0	0	0	0	0	0	0	0	0	0	0	0	0	0	0	0	0	0	0
Arsj	258	283	223	257	256	285	254	271	263	260	250	223	222	246	231	254	244	200	207	248	253	203	206	304	235	206	139	125	113	108	128	116	296
Arsk	97	98	104	102	100	123	96	104	134	140	129	153	126	141	117	137	151	176	153	170	180	187	154	197	144	154	199	182	175	203	174	221	119
Art1	0	0	0	0	0	0	0	0	1	0	0	0	0	0	1	0	1	0	0	1	0	0	0	0	1	0	0	0	0	0	0	0	0
Art3	28	16	23	20	24	23	18	27	29	23	28	37	43	26	28	26	16	48	44	47	19	14	19	54	37	55	18	16	13	22	36	30	24
Art4	8	8	6	11	1	4	3	4	7	5	5	3	6	3	5	2	5	4	1	9	8	1	5	7	2	3	0	0	0	0	0	0	4
Art5	0	0	6	1	1	4	0	3	0	2	2	1	1	0	3	3	2	1	0	3	1	1	2	5	3	4	4	0	3	3	2	6	0
Artn	886	885	849	871	828	735	724	722	984	1039	909	745	588	772	950	1090	1066	774	699	722	1092	1075	1174	877	757	688	1069	1109	1043	1092	1029	1031	876
Arv1	616	610	608	570	563	781	565	607	625	628	576	674	636	721	584	640	663	708	727	745	666	654	651	595	609	652	986	937	846	818	792	772	755
Arvcf	293	325	316	284	357	426	324	392	399	421	404	517	432	527	413	516	505	577	542	528	496	540	516	574	486	487	739	651	672	551	548	511	356
Arx	2	11	8	5	14	10	7	11	7	8	10	8	15	9	8	8	8	15	11	11	12	12	7	28	10	19	16	9	16	18	10	15	11
As3mt	108	111	107	94	101	78	78	77	122	108	116	129	96	117	106	115	135	107	154	134	118	131	108	156	142	124	91	122	95	85	73	75	121
Asah1	5274	5439	5941	6079	6133	6816	5415	5916	6650	7282	6858	7015	6668	7192	6694	8648	7733	8014	7760	8044	8346	9058	8610	9574	8716	8781	14322	13464	13453	15896	15184	15455	6520
Asah2	945	1106	1127	1147	1196	1369	1128	1177	1235	1302	1216	1220	1221	1373	1172	1480	1263	1069	1039	1212	1086	1375	1275	1085	940	881	1284	1162	1258	1111	1044	1065	1401
Asap1	1083	1024	908	987	1023	1224	956	1030	1110	1175	1031	914	890	835	1071	1190	1212	784	709	857	1153	1145	1195	1025	824	882	978	852	915	938	855	957	1024
Asap2	1062	1042	942	944	1068	1010	865	978	1075	1066	1005	983	935	936	1077	1141	1071	1007	836	1073	987	1038	1001	1103	896	905	550	475	467	555	456	589	1131
Asap3	343	276	296	328	307	325	309	317	335	376	350	323	284	360	363	354	437	404	353	354	447	469	404	454	428	403	660	548	658	918	807	835	354
Asb1	908	770	801	726	836	802	645	739	903	858	837	866	697	838	775	820	879	646	656	679	765	751	700	794	646	570	665	555	602	702	586	715	899
Asb10	2	0	0	2	0	0	0	0	0	1	1	0	0	0	0	0	0	1	0	3	3	0	0	3	0	0	1	1	0	0	3	2	0
Asb11	8	8	9	6	11	8	9	8	13	9	12	9	5	10	7	9	8	6	8	11	6	3	12	6	12	8	10	0	3	7	5	6	12
Asb12	1	1	0	3	1	2	1	2	2	3	3	0	0	3	3	4	5	1	0	3	2	2	3	3	1	1	6	0	2	3	0	3	4
Asb13	268	241	252	283	263	366	297	328	315	308	291	437	372	447	320	373	362	474	485	527	425	363	343	495	467	416	393	359	354	408	340	424	314
Asb14	30	23	25	26	23	24	28	23	41	25	25	34	16	31	29	14	47	27	25	33	37	29	26	43	20	30	48	35	48	51	44	53	26
Asb15	8	9	5	6	12	9	11	10	14	9	9	8	13	16	4	10	11	10	11	14	5	12	14	16	12	8	5	8	4	4	6	7	11
Asb16	1	1	4	4	7	3	2	5	0	3	1	4	4	4	3	2	6	4	5	7	3	4	7	10	8	11	13	13	10	12	12	15	3
Asb17	0	0	0	1	0	0	0	0	1	0	1	0	0	0	0	0	0	0	0	0	0	0	0	0	0	0	0	0	0	0	0	0	0
Asb18	0	1	0	0	2	0	0	0	2	0	0	2	2	0	0	4	1	2	0	0	2	1	2	1	1	3	4	0	0	0	0	1	3
Asb2	0	0	1	2	2	0	0	0	0	0	0	0	0	0	1	3	3	0	1	0	1	0	0	0	0	1	1	1	1	2	2	1	2
Asb3	1115	1098	1112	1075	1170	1343	1103	1213	1156	1180	1196	1202	1114	1211	1140	1363	1330	1307	1257	1349	1230	1314	1312	1407	1218	1207	1272	1112	1120	1221	1142	1308	1264
Asb4	1	2	0	2	0	3	1	1	1	0	0	0	1	0	1	1	3	2	0	0	0	3	1	1	1	1	2	2	1	1	3	1	0
Asb5	15	9	15	17	18	21	18	35	18	23	17	22	13	19	10	27	20	32	24	28	19	29	19	58	63	42	18	12	18	24	38	30	20
Asb7	255	234	203	228	235	264	199	251	254	238	215	229	211	231	219	254	232	206	200	214	215	213	233	267	224	185	300	230	252	338	270	325	222
Asb8	1239	1174	1220	1240	1179	1411	1060	1210	1233	1262	1336	1278	1226	1339	1177	1408	1332	1296	1280	1355	1253	1309	1261	1378	1199	1237	1076	1014	1001	1190	1109	1110	1380
Asb9	1	2	1	0	2	1	0	3	4	1	2	0	1	2	0	2	2	1	1	4	1	3	2	5	2	5	2	0	0	2	2	6	0
Ascc1	1190	1290	1186	1239	1297	1455	1262	1366	1266	1313	1211	1176	1128	1200	1132	1345	1289	1163	1146	1194	1189	1304	1297	1296	1155	1166	1534	1415	1461	1640	1498	1567	1426
Ascc2	1539	1611	1413	1429	1569	1657	1374	1644	1521	1677	1592	1737	1541	1643	1492	1631	1602	1677	1699	1702	1433	1494	1537	1824	1584	1504	1568	1399	1432	1388	1176	1374	1795
Ascc3	2920	2939	2377	2481	2697	3043	2568	2780	2552	2658	2614	2869	2661	2651	2571	2821	2875	2190	2113	2455	2543	2544	2553	2350	1812	1604	2329	1864	1929	2295	1977	2359	2985
Ascl1	0	0	0	0	0	0	0	0	0	0	0	0	0	0	0	0	0	0	0	0	0	0	0	0	0	0	0	0	0	0	0	0	0
Ascl2	397	416	393	373	367	398	308	358	314	360	328	337	289	283	268	290	341	336	310	264	242	263	234	251	226	268	113	113	118	113	117	115	432
Ascl3	0	0	0	0	0	0	0	3	0	0	0	0	0	0	0	0	1	0	0	0	0	0	0	0	0	0	0	0	0	0	0	0	0
Ascl5	0	0	0	0	0	0	0	0	0	0	0	0	0	0	1	0	0	0	0	0	1	0	0	1	0	1	1	0	0	0	0	0	0
Asdurf	381	381	351	347	300	422	352	345	336	334	310	351	283	314	299	329	341	276	290	286	303	335	315	277	262	289	250	254	225	251	227	257	432
Asf1a	0	0	0	0	0	0	0	0	0	0	0	0	0	0	0	0	0	0	0	0	0	0	0	0	0	0	0	0	0	0	0	0	0
Asf1b	3298	3529	3510	3705	3617	4294	3372	3764	3833	3892	3803	3248	3014	3363	3581	4478	4070	3455	3419	3398	3989	4100	4085	3633	3255	3371	2632	2344	2256	2268	2167	2215	4230
Asgr1	0	0	0	0	2	2	1	1	2	0	1	1	1	1	1	1	2	0	0	1	1	2	1	3	2	1	2	0	1	3	3	1	1
Asgr2	0	0	0	0	0	0	0	1	0	0	0	0	0	0	3	0	0	0	0	0	0	0	0	0	0	0	0	1	0	0	0	0	0
Ash1l	3699	3653	2314	2509	2839	3132	3112	3212	2874	2792	2878	3052	2931	2609	2868	2891	3012	2763	2490	3382	3163	3023	3085	3931	2620	2548	3909	2759	3011	3427	3156	4191	2948
Ash2l	3066	3090	2946	3161	3158	4057	3389	3693	3224	3429	3327	3943	3654	3974	3159	3603	3511	3704	3684	3884	3232	3579	3396	3272	2907	2907	3587	3310	3306	3089	2750	3021	3525
Asic1	4	2	2	1	4	1	2	4	2	1	2	2	4	1	0	2	7	2	2	1	7	3	7	1	1	0	4	2	1	4	2	4	1
Asic2	320	340	285	321	353	410	288	351	367	344	352	357	287	291	372	383	422	270	286	297	445	450	448	346	292	280	697	596	634	543	452	524	334
Asic3	2	2	1	1	1	1	0	3	2	0	1	0	1	1	1	1	1	1	1	2	0	1	3	3	0	0	0	1	0	1	1	3	1
Asic4	4	3	6	14	6	7	3	5	8	8	4	5	1	5	7	7	6	4	0	4	6	3	10	3	8	9	26	25	16	26	12	25	5
Asic5	3	0	2	0	2	2	1	1	1	1	1	1	1	1	0	1	0	0	0	1	0	2	0	2	2	0	1	2	2	3	3	1	0
Asip	207	203	214	181	223	221	190	202	339	278	281	312	261	279	368	331	362	345	320	352	441	420	400	828	571	488	593	468	529	546	430	591	169
Asl	89	73	71	74	75	88	69	86	90	85	85	105	90	78	97	97	96	123	110	119	83	92	113	150	143	129	137	108	115	197	147	184	77
Asna1	1110	1104	1123	1106	1128	1209	885	1057	1081	1216	1156	1167	1076	1159	926	1123	1094	1267	1225	1122	1083	1169	985	1086	1036	1083	1194	1077	1121	970	883	928	1318
Asns	686	689	800	747	789	938	734	834	933	943	924	1054	916	1042	967	1091	1090	1180	1119	1102	1098	1123	1058	1307	1119	1158	1275	1115	1129	1034	929	982	873
Asnsd1	3613	3842	3709	3710	4078	4766	3887	4181	3591	3752	3740	3589	3395	3812	3233	3937	3723	3416	3204	3383	3361	3587	3304	3151	2998	3100	2989	2645	2671	3114	2952	2849	4660
Aspa	10	10	16	12	9	15	11	19	12	11	9	23	17	24	15	11	12	25	21	29	9	12	13	23	16	30	7	10	7	7	12	15	13
Aspdh	4	0	2	2	1	1	0	0	1	1	0	3	0	0	3	0	4	0	0	3	1	1	1	0	0	1	0	1	0	0	1	0	1
Aspg	972	904	833	809	867	951	747	874	838	873	914	999	720	1025	861	878	957	1015	982	938	824	732	705	864	759	712	600	520	670	631	564	619	991
Asph	2897	2927	2631	2535	2779	3135	2626	2900	2815	2873	2658	2615	2333	2448	2619	2956	2921	2264	2149	2065	2627	2664	2565	2565	2195	2036	2505	2097	2171	2623	2291	2577	3114
Asphd1	2	1	3	0	3	3	5	6	6	2	2	0	2	1	2	1	2	1	3	1	4	0	0	6	2	1	0	0	0	2	1	1	1
Asphd2	1	0	2	1	0	0	0	0	0	0	0	0	0	0	0	0	0	0	0	1	1	0	0	1	0	0	2	0	1	0	0	1	0
Aspm	3704	3590	2489	2497	2876	2686	2472	2739	3220	3248	3146	2122	1968	1849	3269	3404	3510	2383	2166	2716	3300	3280	3269	5471	3858	3625	3025	2258	2421	2567	2248	3096	3388
Aspn	0	0	0	0	0	0	0	0	0	0	0	0	0	0	0	0	0	0	0	0	0	0	0	0	0	0	0	0	0	0	0	0	0
Asprv1	0	0	0	0	0	0	0	0	0	2	1	0	0	0	0	0	0	0	0	0	0	0	0	0	0	0	0	0	0	2	2	1	0
Aspscr1	2788	2705	2677	2677	2825	2994	2362	2725	2917	3046	2920	2702	2266	2646	2590	3054	2971	2599	2504	2501	2755	2922	2781	2572	2363	2416	2584	2491	2501	2445	2260	2188	3273
Asrgl1	1678	1574	1564	1679	1717	2037	1722	1979	1808	1836	1834	1797	1684	1870	1664	1932	1896	1669	1653	1667	1782	1981	1877	1466	1344	1386	1847	1835	1741	1782	1591	1681	1843
Ass1	0	0	0	1	0	0	0	0	0	0	0	0	1	0	0	0	0	0	0	0	0	0	0	0	0	0	0	0	0	0	0	0	0
Aste1	155	154	182	181	175	266	174	237	193	210	195	197	174	155	173	273	189	177	167	180	194	200	163	154	158	138	179	132	139	156	142	175	227
Astl	0	0	0	0	2	0	0	0	0	0	0	0	0	3	0	0	0	1	0	0	0	1	0	1	1	1	1	1	0	1	0	1	0
Astn1	1	1	0	0	2	1	0	0	0	1	0	3	1	1	1	1	1	0	2	1	0	0	0	1	0	2	0	3	0	1	1	0	0
Asxl1	4269	4293	3644	3887	4113	4324	3764	4070	4250	4307	4059	4189	3687	3819	4254	4619	4514	4203	3802	4359	4501	4327	4371	5477	4630	4286	4208	3282	3556	4140	3774	4519	4194
Asxl2	4223	4281	3118	3210	3550	4376	3994	4429	3541	3380	3418	4614	4219	4079	3358	3340	3551	4183	3983	4975	3309	3343	3104	3131	2319	2243	3091	2360	2402	2769	2405	3128	3869
Asxl3	3	1	0	0	0	1	1	2	0	0	1	0	2	0	0	1	1	6	0	3	0	1	3	4	3	1	1	0	0	3	2	2	0
Asz1	1	0	0	2	1	0	0	0	0	0	1	0	1	0	0	0	0	0	0	0	0	0	0	1	0	0	0	1	0	0	0	3	0
Atad1	3180	3369	3145	3067	3373	3856	3025	3284	3447	3517	3475	3488	3159	3409	3221	3613	3520	3397	3358	3492	3457	3643	3509	3897	3493	3506	4632	4414	4110	4127	3691	4035	3827
Atad2b	1373	1419	1079	1178	1215	1330	1118	1239	1176	1187	1211	1173	1114	1022	1116	1179	1281	1189	1079	1271	1164	1120	1131	1409	1137	1065	1354	1120	1087	1193	1160	1362	1277
Atad5	695	782	666	636	760	805	606	796	716	802	781	994	860	857	755	764	810	884	841	987	752	780	742	911	746	728	449	387	387	369	300	386	735
Atat1	173	139	205	185	184	221	152	199	277	279	238	287	258	286	269	345	329	317	320	352	322	343	368	384	359	369	478	408	481	450	428	455	218
Atcay	0	0	1	4	1	1	0	0	0	0	0	1	0	0	0	0	1	1	2	1	0	1	1	0	2	1	1	2	2	0	1	1	0
Ate1	3201	3318	3372	3374	3385	3672	2882	3341	3478	3641	3442	3292	3126	3210	3185	3656	3568	3503	3198	3228	3356	3716	3425	3143	2897	2914	4485	3903	3905	3704	3404	3625	3711
Atf1	1566	1656	1526	1623	1644	1829	1466	1715	1769	1785	1692	1673	1553	1651	1581	1744	1776	1516	1392	1618	1613	1606	1589	1484	1398	1323	1529	1367	1368	1592	1387	1587	1826
Atf2	1737	1713	1617	1637	1777	2006	1670	1760	1805	1813	1832	1843	1572	1641	1853	1970	1961	1890	1819	1901	1956	1924	1906	2294	2079	1946	2201	2131	1947	2233	1868	2164	1865
Atf3	91	74	93	83	96	125	119	122	71	107	78	145	142	130	72	77	78	131	144	140	83	107	101	127	118	122	148	155	139	160	170	161	120
Atf4	2992	2924	3106	3219	3188	2412	1960	2275	3583	3847	3518	2241	2052	2313	3745	4542	4094	3107	2884	3111	4346	4836	4685	4052	3407	3621	4748	4490	4230	3247	3084	3071	3678
Atf5	1629	1702	1724	1883	1888	1563	1229	1392	1950	2065	2071	940	860	920	2097	2442	2374	916	867	814	2614	2847	2805	1438	1307	1350	4390	4255	4142	3018	2695	2716	1915
Atf6	1893	1944	1800	1732	1880	1970	1674	1908	1983	2061	1957	1796	1678	1754	1923	2126	2015	1811	1673	1879	1939	2007	1826	2257	1836	1646	2531	2206	2128	2402	2094	2462	2116
Atf6b	3899	4123	3964	4225	4230	4065	3345	3916	4420	4654	4380	4397	3987	4470	4386	4942	4707	4420	4126	4174	4540	4649	4753	4322	3943	3987	4349	4065	4139	3880	3642	3836	4468
Atf7	551	623	520	458	531	513	486	546	502	542	495	503	458	516	556	547	546	438	399	491	543	523	542	556	458	392	537	411	475	488	365	498	563
Atf7ip	2252	2199	1913	2033	2145	2287	1953	2264	2087	2334	2057	1923	1778	1830	2183	2426	2358	2043	1854	2201	2285	2272	2349	2719	2220	2105	3036	2434	2540	2739	2466	2980	2297
Atf7ip2	0	1	0	0	0	0	1	0	1	1	0	1	0	0	0	2	0	3	1	0	0	3	2	0	2	2	3	0	0	1	1	2	0
Atg10	79	84	76	84	99	76	68	86	101	106	94	97	97	95	87	100	105	84	82	85	129	103	125	111	99	105	109	133	119	113	119	143	92
Atg101	1885	1847	1824	2050	1938	2641	2191	2425	1925	2026	1904	2354	2171	2386	1684	2029	1899	2345	2237	2187	1689	1843	1800	2170	1823	2076	1698	1515	1562	1915	1858	1852	2192
Atg12	151	165	144	141	178	147	145	126	171	189	183	177	165	171	221	219	221	196	197	204	235	250	214	209	213	168	398	331	355	353	301	342	185
Atg13	1722	1758	1607	1684	1792	2114	1707	1990	1817	1827	1737	2404	2042	2352	1652	2021	1895	2428	2266	2464	1750	1878	1777	2381	2097	2087	2234	2111	2165	2591	2228	2634	1772
Atg14	703	588	688	677	715	865	709	746	687	752	664	713	672	780	659	755	704	754	689	714	679	699	676	716	696	670	834	774	818	1142	1001	1071	744
Atg16l1	747	740	769	767	803	856	688	803	781	731	760	956	750	911	739	876	808	983	902	945	800	798	769	890	852	806	729	698	701	786	670	740	809
Atg16l2	422	380	380	401	407	478	373	471	429	419	419	551	499	546	392	448	420	570	588	531	364	386	368	505	382	425	439	445	439	419	336	345	468
Atg2a	1504	1534	1263	1354	1335	1582	1337	1565	1395	1324	1292	1513	1250	1274	1294	1334	1370	1126	986	1170	1350	1274	1261	1145	951	920	1184	936	1050	1228	1042	1260	1527
Atg2b	709	683	511	538	673	717	650	689	746	729	647	633	655	628	780	779	761	559	483	638	807	796	899	776	576	530	1158	821	967	1019	921	1174	651
Atg3	1550	1581	1716	1662	1763	1992	1546	1840	1820	1971	1830	1513	1384	1571	1816	2170	2055	1581	1482	1526	2088	2154	2213	1861	1592	1665	1864	1692	1632	1587	1478	1550	1936
Atg4a	387	374	367	362	401	438	320	354	380	404	412	340	345	362	405	416	510	347	343	342	479	448	436	348	342	328	481	485	558	509	433	432	385
Atg4b	1387	1438	1298	1373	1408	1703	1402	1634	1541	1619	1509	1505	1346	1473	1389	1633	1607	1530	1500	1586	1530	1576	1610	1738	1501	1461	1593	1518	1541	1787	1688	1701	1565
Atg4c	743	704	793	712	828	976	798	902	806	934	881	1008	933	1015	921	1062	1022	1007	1093	1082	1015	1110	967	1198	1036	964	1363	1306	1276	1322	1204	1236	876
Atg4d	795	775	744	767	803	781	626	713	996	994	943	874	848	958	925	1055	1061	1038	1051	959	1151	1109	1091	1181	1061	1134	1501	1356	1357	1544	1284	1413	856
Atg5	1412	1409	1516	1465	1525	1772	1471	1660	1549	1620	1533	1395	1349	1460	1488	1762	1696	1373	1247	1319	1722	1807	1726	1306	1306	1228	2100	1992	1938	2115	2053	2256	1744
Atg9a	1418	1460	1401	1585	1594	2044	1645	1885	1750	1797	1696	2255	1921	2142	1651	1853	1789	2148	2125	2117	1739	1726	1699	2017	1791	1727	2126	2016	1876	1996	1794	1853	1636
Atg9b	230	179	187	160	159	130	132	144	220	220	201	279	161	241	251	243	221	203	206	207	253	237	237	309	238	240	346	291	312	336	264	358	213
Atic	4773	5000	4662	4907	5185	7070	5513	6226	5124	5369	4924	4970	4703	5117	4841	5446	5263	4539	4277	4669	4575	4810	4818	4579	3830	3796	4687	4165	4051	3363	3051	3302	5595
Atl1	81	83	91	68	92	95	73	86	118	100	82	146	99	112	115	115	142	168	152	183	182	182	155	193	147	169	235	190	242	211	184	185	107
Atl2	1678	1766	1642	1682	1803	1899	1439	1577	1717	1914	1817	1706	1542	1681	1763	2140	2136	1865	1803	1979	1868	1989	1824	2193	2075	2043	2175	2192	2155	2302	2118	2298	2064
Atl3	3062	3094	2953	2843	3069	3460	2862	3286	3169	3291	3153	3149	2893	2921	3191	3532	3435	2863	2584	2867	3553	3504	3503	3039	2585	2391	2947	2514	2550	2427	2122	2632	3011
Atmin	596	733	610	676	678	857	636	704	690	719	680	686	680	712	609	765	710	685	642	713	666	697	624	616	639	569	543	570	513	611	560	579	836
Atn1	4602	4907	4304	4560	4869	4934	4206	4632	5121	5167	4858	5216	4616	4952	4782	5163	5425	5210	4817	5383	4952	4856	5009	5917	5223	4966	6711	5786	6059	6422	5637	6423	4743
Atoh1	0	0	0	0	0	0	0	0	0	0	0	0	0	0	0	0	0	0	0	0	0	0	0	0	0	0	0	0	0	0	0	0	0
Atoh8	5	10	5	3	7	9	13	7	9	6	6	4	2	6	7	7	6	9	5	6	18	8	5	9	12	18	5	5	4	8	8	18	7
Atox1	217	235	273	261	223	315	221	250	239	331	278	293	313	277	235	265	262	387	311	304	297	292	271	319	312	383	290	260	277	364	332	308	254
Atp10a	5647	5595	5114	5175	5443	6588	5366	6098	5757	5871	5591	5963	5420	5733	5498	6098	5919	5458	5379	5861	5244	5234	5149	5805	4950	4611	3856	3273	3341	3427	2944	3371	6124
Atp10b	0	0	0	0	0	1	3	2	1	0	0	0	1	1	0	0	0	0	1	1	0	1	0	2	1	0	0	2	0	0	3	2	0
Atp10d	2444	2534	2189	2312	2488	2866	2541	2667	2537	2631	2509	2724	2589	2638	2506	2818	2565	2532	2317	2596	2717	3002	2775	2933	2307	2196	2549	2120	2084	2220	1992	2349	2517
Atp11a	5227	5198	4640	4774	5028	5012	4230	4838	5282	5362	5246	5006	4593	4747	5059	5415	5664	5046	4768	5427	5274	5368	5027	6465	5207	4992	4855	4062	3978	4987	4543	5135	5142
Atp11c	743	805	723	696	802	526	481	527	771	812	818	512	526	423	771	868	879	379	349	399	792	793	760	481	408	421	325	267	311	382	325	380	887
Atp12a	6	3	11	11	10	8	9	11	11	5	3	11	12	16	10	4	6	14	12	5	3	4	6	14	9	11	3	4	3	6	5	10	2
Atp13a1	2469	2333	2275	2261	2424	2889	2435	2579	2372	2368	2234	2694	2165	2542	2165	2327	2264	2407	2353	2492	2200	1988	2126	2111	1886	1866	2689	2281	2779	2731	2444	2674	2680
Atp13a2	1385	1409	1490	1526	1567	1679	1373	1549	1760	1811	1733	2251	1911	2125	1686	1989	1866	2479	2309	2417	2083	2027	2181	2587	2327	2390	2613	2368	2454	2864	2618	2851	1519
Atp13a3	6729	6656	5831	5785	6390	7087	6172	6680	5988	6084	6071	6995	6409	6332	5428	5898	6081	6582	6305	6909	5288	5112	5047	6805	5927	5451	4783	4068	4069	4869	4304	5178	6620
Atp13a4	0	0	0	1	0	0	0	0	1	2	0	1	0	2	0	0	2	2	1	0	1	1	2	1	0	1	1	0	0	0	0	0	0
Atp1a1	16966	17915	14472	15961	16569	19299	16243	18143	15075	15365	14963	15674	14591	15122	13618	15518	14724	13935	12874	14414	13149	13846	14006	15254	12384	12202	17515	15320	15566	17401	16180	18247	18539
Atp1a3	6	2	2	3	4	3	4	3	2	2	3	3	3	1	3	11	8	2	2	4	2	1	7	5	4	5	8	1	1	4	4	8	6
Atp1a4	0	0	3	2	1	0	0	0	0	0	0	0	0	1	0	2	1	0	0	0	0	1	0	0	3	1	0	0	0	0	0	1	1
Atp1b1	18	8	8	9	12	12	4	19	3	8	11	10	16	14	11	8	14	13	13	14	7	17	12	17	15	9	6	2	2	8	6	2	16
Atp1b2	0	1	0	0	0	0	0	1	0	0	0	0	0	0	0	0	0	0	1	0	0	0	0	0	0	0	0	0	0	1	0	0	0
Atp1b3	2810	2860	2864	2678	2907	3691	2883	3256	2870	3063	2932	3225	2923	3200	2691	3360	2971	3123	2946	3102	2800	2873	2882	2908	2626	2809	2878	2618	2564	2380	2203	2372	3268
Atp1b4	0	0	0	0	0	0	0	0	0	0	0	0	0	0	0	0	0	0	0	0	0	0	0	0	0	0	0	0	0	0	0	0	0
Atp23	344	344	384	395	353	431	315	366	318	388	443	387	336	422	378	382	404	359	340	368	355	367	298	350	276	292	278	292	259	311	236	260	393
Atp2a1	84	71	90	67	105	77	71	66	106	103	88	71	42	49	88	97	87	50	39	63	104	103	92	101	90	67	148	108	164	159	146	167	97
Atp2a2	15536	15674	13328	14042	14946	16203	13423	15188	14086	14503	13897	14294	12604	12697	13287	14541	14410	12849	12132	13392	13176	13064	13143	13576	11099	10796	17242	14375	14640	16823	14283	17404	16053
Atp2a3	0	0	0	0	2	1	0	1	1	0	0	0	2	0	1	0	1	0	0	0	0	0	2	0	0	0	0	0	2	1	0	1	0
Atp2b1	4092	4278	3676	3789	4091	4873	3869	4251	4017	4188	3799	4141	3763	3720	3676	4154	4063	3848	3595	3909	3668	3598	3697	4803	3998	3874	2769	2430	2398	2981	2800	3192	4299
Atp2b2	8	4	2	5	1	5	6	0	2	3	2	1	0	2	2	9	4	2	0	2	2	4	6	4	1	2	6	3	2	1	4	10	4
Atp2b3	2	0	1	1	0	2	0	1	0	1	0	1	0	1	3	3	0	0	0	1	0	2	0	3	0	0	1	0	0	1	1	0	0
Atp2b4	1641	1453	1114	1185	1317	1413	1287	1427	1245	1233	1123	1375	1361	1129	1136	1156	1148	1149	1091	1236	1137	1138	1200	1309	919	885	880	641	721	693	635	797	1412
Atp2c1	2182	2293	2124	2113	2314	2596	2125	2247	2109	2160	2196	2319	2019	2256	2120	2319	2266	2004	1866	1954	2052	2114	2098	2146	1899	1792	1744	1674	1577	2011	1853	2072	2351
Atp2c2	1	0	0	1	0	0	0	0	0	0	0	2	1	0	0	0	1	2	0	1	0	1	0	1	0	1	0	0	0	0	0	2	0
Atp4a	0	0	0	0	0	0	0	0	0	0	0	0	0	1	0	0	0	0	0	0	0	0	0	0	0	0	1	0	0	1	0	2	0
Atp4b	1	0	0	0	0	0	0	0	0	0	0	0	0	0	0	0	0	0	0	0	0	0	0	0	0	0	0	0	0	0	0	0	0
Atp5f1a	13156	13454	13064	13702	14210	16250	12654	14565	14306	14702	13808	13146	12564	13541	12565	15302	14216	12783	12564	12651	12882	13701	13433	12163	10818	11136	10580	9822	9494	9247	8322	8888	15555
Atp5f1b	33019	34574	32986	34134	35186	39370	32071	35515	33228	34689	32918	31527	29850	32470	29565	35545	32140	31229	29248	29369	29130	32325	30715	28018	25771	26426	27398	25904	25338	26617	25135	25282	40035
Atp5f1d	4251	4470	4371	4394	4684	4839	3967	4441	4989	5064	4912	4880	4571	4911	4506	5394	5201	5082	4722	4689	4968	5252	5021	4392	4099	4205	5070	4617	4775	4667	4601	4615	4746
Atp5f1e	40	46	46	53	40	36	48	36	33	49	47	60	45	40	48	55	36	38	53	53	42	49	40	47	35	45	59	53	64	54	43	45	54
Atp5if1	1016	1091	1120	1158	1107	1254	996	1151	1262	1302	1242	1342	1339	1405	1084	1472	1256	1831	1685	1667	1256	1422	1395	1759	1638	1829	1396	1259	1337	1351	1241	1295	1244
Atp5mc1	864	850	861	814	811	856	676	794	837	885	842	749	708	759	634	763	763	955	917	782	769	829	736	686	659	837	699	591	576	503	512	508	920
Atp5mc2	976	1013	1025	981	941	1078	817	940	998	1011	1025	1051	922	971	864	1107	1036	1093	1091	1012	1023	1021	939	904	848	939	1147	1006	965	986	843	865	1072
Atp5mc3	9531	9888	9712	9914	10060	11705	9197	10098	9467	9940	9943	9031	8913	9365	8578	10296	9471	9121	8579	8845	8719	9333	8962	8195	7484	7917	5611	5349	5224	5630	5291	5292	11222
Atp5md	395	392	400	415	374	416	259	343	380	454	396	378	378	384	372	395	416	440	453	433	387	416	405	434	427	449	406	396	389	383	352	403	446
Atp5me	185	151	127	160	164	151	131	138	159	169	158	125	138	130	118	107	119	170	177	187	126	150	150	128	127	157	131	83	104	84	81	88	193
Atp5mf	3065	3090	3182	3298	3091	3967	3189	3550	3222	3590	3375	3341	3169	3566	3011	3583	3302	3817	3487	3691	3249	3489	3493	3479	2931	3421	3325	3042	3141	3232	3129	3177	3737
Atp5mg	356	355	332	334	304	343	245	329	310	373	348	339	328	362	281	355	347	399	410	361	349	343	320	302	281	377	358	338	345	312	286	334	353
Atp5mpl	78	62	102	89	63	91	67	88	70	88	80	95	89	90	81	70	86	93	90	96	90	67	65	86	81	103	93	80	72	71	78	82	71
Atp5pb	7417	7700	7814	7920	8013	8995	6970	7740	7876	8553	8189	7943	7529	7974	7194	8875	8262	8051	7607	7557	7879	8772	7836	7453	6848	7162	8322	7621	7598	7176	6664	6818	9191
Atp5pd	1061	1036	1107	1073	1036	1211	943	1061	1120	1175	1118	1093	1025	1121	967	1183	1085	1268	1172	1191	1087	1160	1125	1037	934	1142	1217	1091	1083	1028	1064	983	1252
Atp5pf	2204	2175	2330	2332	2238	2878	2244	2590	2401	2578	2410	2551	2459	2765	2192	2727	2508	2859	2661	2717	2445	2640	2500	2614	2282	2499	1957	1706	1792	1820	1858	1694	2680
Atp5po	6577	6516	6610	6767	6879	7717	5941	6871	6960	7368	6852	6808	6533	7233	6273	7533	6824	7708	7078	7219	6169	6983	6678	6541	5950	6347	6140	5686	5692	5676	5184	5190	7602
ATP6	46067	47942	45878	45131	49735	61514	47072	51704	44678	48425	48056	51761	46389	48227	43702	48803	50208	48458	47009	47419	47724	47260	45082	53573	54496	51511	35100	33509	34221	46283	40792	42429	55844
Atp6ap1	3632	3746	3782	4041	4235	4741	3765	4317	4407	4694	4541	4726	4318	4895	4383	5452	5098	5082	5060	5324	5288	5407	5309	5913	5535	5484	10111	9307	9347	10722	10069	10740	4352
Atp6ap1l	0	0	0	0	0	0	0	0	0	0	0	0	0	0	0	0	0	0	0	0	0	1	0	0	0	0	0	0	0	0	0	0	0
Atp6ap2	3578	3700	3885	3929	4198	4718	3768	4299	4149	4605	4307	4185	3941	4114	4361	4995	4852	4573	4319	4507	4758	5061	4912	5180	4786	4846	5651	5259	5206	6255	5740	6358	4338
Atp6v0a1	2211	2438	2098	2219	2356	2550	2030	2210	2133	2204	2222	2052	1945	1942	1969	2225	2215	1959	1868	2251	2229	2240	2217	2660	2175	2057	2955	2495	2592	2931	2584	2982	2329
Atp6v0a2	1658	1736	1679	1661	1784	1945	1665	1722	1843	1858	1746	1961	1695	1837	1694	1937	1929	1974	1857	1940	1746	1806	1705	1856	1603	1623	1383	1351	1297	1357	1249	1328	1958
Atp6v0a4	100	120	108	104	107	166	140	171	109	131	121	187	133	131	137	118	134	150	148	158	141	147	166	250	168	178	141	102	125	156	133	182	100
Atp6v0b	1826	1993	2061	2063	2132	2483	2047	2229	2165	2224	2234	2102	2088	2329	1999	2541	2154	2465	2224	2366	2189	2545	2273	2582	2220	2389	3329	2988	3020	3519	3375	3261	2446
Atp6v0c	6643	6909	6635	7068	6923	6944	5596	6390	6789	7172	6715	6184	5685	6095	5982	7160	6577	6382	5809	6134	6268	6533	6348	5789	5397	5762	6422	6023	5788	6951	6180	6588	7669
Atp6v0d1	1732	1715	1797	1955	1876	1904	1406	1632	1911	1955	1904	1590	1535	1525	1783	2187	2037	1827	1656	1711	1936	2250	2121	2045	1868	1830	3208	2831	3040	3701	3502	3551	2054
Atp6v0d2	0	1	1	1	0	0	0	2	1	0	3	1	0	1	0	2	1	1	0	3	0	1	2	1	3	0	1	3	2	3	8	3	0
Atp6v0e1	840	983	928	913	956	1204	918	1052	1006	1011	1023	1017	934	1032	866	1058	974	1134	1129	1112	1029	1076	948	1178	1074	1151	1237	1105	1033	1382	1270	1343	1081
Atp6v1a	2446	2547	2403	2676	2772	2725	2109	2429	3094	3241	3001	2779	2559	2750	3320	3798	3758	3117	3022	3291	4105	4382	4107	3902	3336	3227	5626	5263	4986	5659	5002	5776	2651
Atp6v1b1	0	2	0	1	2	0	2	4	2	2	3	5	2	2	4	1	3	4	4	5	3	1	2	4	5	4	5	2	0	2	3	3	2
Atp6v1b2	3391	3514	3261	3382	3623	3830	3142	3551	3314	3505	3422	3358	3186	3420	3281	3785	3697	3562	3341	3533	3578	3897	3719	3677	3362	3344	3769	3602	3559	4358	4069	4275	4064
Atp6v1c1	924	1053	939	984	946	1051	788	919	953	1036	962	887	816	918	892	1039	924	930	919	913	937	948	921	901	784	774	1003	938	939	1211	1140	1136	1097
Atp6v1c2	161	124	145	163	157	167	161	166	151	163	167	194	175	170	157	179	163	200	172	182	182	158	184	224	166	177	190	145	171	215	202	179	171
Atp6v1d	1556	1661	1774	1811	1739	2027	1415	1774	1873	1942	1872	1769	1633	1729	1797	2074	2048	1905	1782	1911	2020	2152	2209	1970	1927	1964	3150	2772	2895	2931	2728	2738	2040
Atp6v1e1	2775	2671	2750	2892	2990	3207	2600	2994	3112	3226	3281	3272	3073	3397	3032	3739	3329	3454	3499	3544	3489	3673	3494	3742	3364	3377	4532	4140	3967	4506	4334	4354	3156
Atp6v1e2	14	9	11	16	16	10	14	15	13	31	14	18	10	21	21	27	28	27	31	29	38	35	38	57	51	61	63	74	56	72	86	90	13
Atp6v1f	1472	1472	1464	1517	1509	1463	1153	1367	1750	1736	1682	1715	1697	1883	1578	1883	1712	2116	2213	2206	1761	2117	1950	2194	2101	2144	2471	2375	2321	2442	2433	2291	1662
Atp6v1fnb	65	65	79	71	87	108	77	64	63	77	79	76	50	59	76	77	71	43	49	50	84	79	62	62	50	41	58	71	75	99	85	96	82
Atp6v1g1	3645	3645	3688	3769	3862	4241	3399	3767	3838	4150	4009	3750	3575	3747	3583	4305	4048	4097	3879	3842	3919	4301	3863	3823	3752	3868	4362	4182	4161	3896	3663	3727	4390
Atp6v1g2	470	438	518	517	501	553	410	456	565	576	577	566	483	607	605	620	662	567	624	547	709	685	686	615	531	509	709	604	662	603	479	564	478
Atp6v1g3	3	0	1	0	2	0	0	4	1	3	6	1	1	2	3	11	8	9	2	2	5	5	7	3	3	4	4	4	5	3	4	4	2
Atp6v1h	928	946	965	903	988	1024	845	939	1073	1152	1070	999	877	912	1039	1182	1071	992	902	984	1125	1244	1170	1049	980	950	1305	1269	1233	1369	1249	1287	1042
Atp7a	943	770	624	713	772	898	834	888	719	765	777	901	857	721	775	802	857	837	692	920	871	857	826	967	695	671	1106	829	875	1008	880	1139	744
Atp7b	644	644	555	615	608	677	660	725	625	582	561	644	583	634	563	618	626	533	514	592	584	566	529	767	592	547	554	440	494	520	461	605	649
ATP8	1260	1143	949	955	1011	1295	982	1055	937	1053	919	968	866	887	819	960	904	1209	1045	1004	916	980	870	1037	982	1125	643	658	723	882	815	921	1205
Atp8a1	512	539	392	471	451	490	470	501	492	541	527	525	507	461	474	570	556	427	410	477	544	620	641	841	587	484	406	327	419	437	367	495	448
Atp8a2	12	9	7	6	13	10	6	11	6	11	14	14	18	10	10	11	10	14	18	17	13	9	12	13	21	23	14	3	3	14	11	16	11
Atp8b1	1	3	7	1	7	4	3	2	5	2	3	4	0	4	10	3	4	0	7	4	9	8	7	9	4	5	17	16	15	21	28	16	6
Atp8b2	3008	3164	3088	3067	3106	4076	3257	3752	3467	3516	3294	4577	4006	4425	3329	3902	3730	4746	4478	4727	3391	3654	3586	4220	3697	3679	2977	2826	2979	3279	2865	3197	3213
Atp8b3	178	196	218	206	207	236	193	213	195	198	193	211	182	221	179	215	201	221	192	197	169	211	200	271	242	239	190	189	173	204	184	194	269
Atp8b4	22	17	33	13	20	16	27	20	20	24	19	36	32	33	29	28	24	40	49	30	19	29	26	71	66	66	14	13	17	41	35	34	29
Atp9b	740	680	574	598	614	657	555	577	680	710	649	658	570	604	705	730	797	615	629	634	807	781	756	808	590	629	1145	916	1038	896	747	918	703
Atpaf1	1753	1800	1790	1809	1829	2116	1849	2003	1945	2046	1994	2371	2267	2344	1886	2234	2037	2418	2391	2400	1936	2053	1946	2238	2016	1919	1380	1325	1303	1353	1201	1328	2061
Atpaf2	835	847	867	888	845	984	808	868	860	889	871	854	825	916	771	942	926	896	780	807	816	844	825	810	613	742	716	756	720	659	549	636	993
Atr	1669	1594	1445	1484	1565	2033	1777	1973	1675	1778	1651	1863	1735	1680	1659	1866	1809	1770	1635	1874	1791	1787	1739	2420	1936	1716	1442	1151	1273	1257	1084	1252	1732
Atraid	0	0	0	0	0	0	0	0	0	0	0	0	0	0	0	0	0	0	0	0	0	0	0	0	0	0	0	0	0	0	0	0	0
Atrip	523	535	515	476	563	595	506	521	534	548	547	627	478	541	533	551	555	519	463	491	547	515	491	557	492	429	582	481	515	593	511	598	655
Atrn	957	962	733	761	800	1033	952	1062	824	912	818	910	875	806	836	879	927	757	725	855	995	975	946	996	702	651	1245	955	1093	994	854	1137	971
Atrx	4386	4275	3333	3316	3801	4177	3680	3957	3904	4107	3821	3686	3626	3221	3895	4155	4414	3588	3148	3776	4293	4160	4309	4643	3568	3062	4108	3242	3430	3744	3253	4101	3912
Atxn1	44	37	20	26	30	25	22	26	29	17	25	21	37	26	22	28	21	18	22	26	42	42	34	41	32	25	62	54	37	66	70	91	30
Atxn10	5658	5851	5603	5679	6045	7210	5740	6418	5974	6306	6113	6030	5861	6285	5773	6806	6190	6043	5727	6071	6162	6542	6390	5954	5219	5238	5606	5116	5243	5498	4949	5305	6639
Atxn1l	1556	1545	1404	1416	1547	1475	1293	1420	1602	1566	1530	1830	1537	1761	1571	1609	1632	1763	1621	1788	1751	1665	1606	1825	1619	1448	1447	1285	1283	1716	1462	1727	1529
Atxn2	1868	1848	1557	1733	1778	1843	1591	1835	1832	1973	1829	1909	1708	1686	1743	1966	2028	1771	1734	2089	1887	1818	1905	2176	1636	1612	1881	1484	1584	1664	1399	1838	1733
Atxn2l	7985	7720	7064	7474	7890	8390	6988	7737	7872	8307	7928	8249	7134	7685	7727	8754	8828	7950	7443	7832	8920	8830	8842	9529	7931	7946	11519	9690	10705	11260	9543	11048	8038
Atxn3	701	734	637	731	719	955	824	802	729	817	770	894	808	822	748	800	826	863	827	824	801	872	748	952	856	815	1208	1231	1260	1212	1063	1319	797
Atxn7	685	641	541	567	565	632	565	659	651	625	608	599	606	636	666	704	750	601	609	740	717	722	644	938	737	708	796	663	707	973	797	1037	643
Atxn7l1	347	355	324	294	361	399	323	362	342	349	319	355	365	417	328	367	354	307	296	362	327	389	357	451	394	377	507	453	489	543	462	552	390
Atxn7l2	748	675	649	649	693	812	640	701	684	727	693	855	678	869	658	779	671	819	759	756	656	658	599	640	584	523	620	522	595	575	519	487	781
Atxn7l3	976	899	858	937	958	846	710	779	1044	1081	997	884	794	889	949	1018	1015	870	781	794	1009	1043	1089	930	850	804	1003	928	998	1141	987	1010	1057
Atxn7l3b	3808	3896	3847	3852	3934	4298	3486	3756	3751	3952	3765	3238	2998	3087	3233	3834	3659	3217	3042	3174	3270	3437	3286	3541	3267	3205	3007	2959	2804	3099	2917	2900	4433
Auh	4487	4346	4030	3946	4351	4623	4101	4687	5405	6462	4376	5236	4288	4362	4808	7354	4949	4554	3678	4112	4591	5790	5119	5067	3923	3958	7135	5983	4211	6761	6499	7069	4667
Aunip	533	570	480	536	524	656	521	565	546	569	564	600	565	616	528	578	521	589	536	572	523	512	520	660	577	588	473	444	410	407	345	371	591
Aup1	1671	1575	1561	1554	1613	1425	1263	1382	1680	1766	1708	1610	1432	1705	1436	1760	1775	1727	1633	1728	1555	1565	1597	1383	1245	1282	1799	1695	1651	1518	1376	1423	1900
Aurka	1964	2084	1795	1995	2021	2003	1652	1928	2068	2133	2017	1641	1450	1687	1933	2201	2160	2055	1980	2130	1786	1958	1853	3441	3063	3072	1623	1496	1484	1851	1654	1780	2251
Aurkaip1	4849	4925	4746	5000	4871	5936	4764	5505	5218	5470	5281	5469	5130	5614	4937	5594	5470	5951	5371	5618	4925	5550	5168	5635	4991	5270	5624	5082	5311	5320	5199	4923	5635
Aurkb	1003	955	958	986	1073	1017	853	927	1149	1189	1207	1262	1064	1244	1105	1354	1201	1542	1570	1616	1177	1229	1210	1858	1547	1664	838	788	719	697	717	661	1211
Aurkc	935	1016	1054	1122	1200	1282	1041	1155	1264	1357	1261	1401	1351	1466	1209	1460	1340	1497	1496	1524	1262	1370	1300	1600	1322	1434	1235	1170	1049	1321	1225	1237	1196
Auts2	1	1	1	0	1	0	1	2	0	1	3	1	3	0	0	0	2	3	1	0	1	3	0	2	2	0	3	1	1	0	0	0	0
Aven	2095	2131	2141	2173	2331	2672	2147	2415	2443	2543	2385	2382	2302	2612	2370	2783	2547	2524	2381	2490	2525	2673	2677	2586	2223	2290	2714	2543	2557	2436	2188	2192	2574
Avil	255	275	273	303	293	344	264	266	301	307	316	295	267	250	318	336	301	263	282	264	296	325	362	276	299	250	313	287	323	413	345	387	270
Avl9	1853	1791	1573	1658	1760	2028	1704	1891	1706	1832	1719	2205	1896	2049	1787	1984	1993	2058	1993	2430	1990	1947	1748	2321	2075	1861	1960	1778	1786	2387	1930	2441	1876
Avpi1	842	832	884	947	1003	1183	1029	1089	1138	1123	1121	1268	1161	1281	1150	1419	1312	1655	1541	1533	1348	1548	1443	2085	2004	1966	3384	3200	3429	4095	3951	3848	941
Avpr1a	0	0	0	0	0	0	0	0	0	0	0	0	0	0	0	0	0	0	0	0	0	0	0	0	0	0	0	0	0	0	0	0	0
Avpr1b	1	0	0	0	0	0	1	1	0	1	2	0	0	0	1	0	0	1	1	0	0	1	1	1	0	0	0	0	0	2	0	0	1
Avpr2	0	3	0	1	1	0	2	0	0	1	0	0	0	0	0	0	2	1	0	0	0	1	2	0	0	2	1	2	1	1	1	1	0
Awat1	0	0	0	0	0	0	0	1	0	0	0	0	0	0	0	0	0	0	0	0	0	0	0	0	0	0	0	0	0	1	0	0	0
Awat2	1	2	0	0	1	2	1	3	1	3	0	2	3	3	0	5	0	6	1	4	1	5	2	15	7	10	1	1	2	9	5	6	2
Axdnd1	35	15	20	18	20	45	27	15	18	9	16	13	10	14	15	21	19	14	8	10	12	8	11	13	13	10	9	7	6	10	14	10	18
Axin1	3596	3785	3545	3609	3746	4137	3557	3878	3864	3961	3810	3864	3495	3788	3724	4200	4089	4047	3884	3840	3697	3856	3752	4056	3605	3678	3843	3450	3527	4438	4143	4211	4052
Axin2	104	101	102	100	124	128	125	121	159	126	112	144	144	137	119	115	123	159	161	163	121	108	111	140	138	131	85	104	111	113	90	108	114
Axl	57984	57378	56079	58059	60976	61600	49920	55750	65261	67613	64020	68063	60392	64956	63685	72052	68471	63111	60055	63247	65450	67555	65074	57166	49542	48095	64386	57764	57850	51241	45233	50828	63009
Azgp1	0	0	0	0	1	0	3	0	0	0	0	0	0	0	0	0	0	0	0	0	0	1	0	0	0	0	0	0	1	0	2	0	0
Azi2	1535	1511	1550	1546	1630	1797	1499	1603	1692	1752	1758	1539	1471	1525	1634	1894	1803	1520	1502	1526	1717	1781	1634	1786	1473	1518	1520	1429	1421	1578	1408	1550	1754
Azin1	3646	3680	3514	3610	3645	4035	3011	3388	3660	3921	3731	3145	2802	3007	3315	3834	3824	3108	2943	3114	3426	3413	3423	3391	2977	3035	2646	2294	2292	1839	1653	1830	4039
Azin2	1	1	0	1	0	0	1	0	0	0	0	0	0	0	0	1	0	2	0	0	2	1	1	0	0	1	0	0	1	1	0	0	0
B2m	4497	4674	4867	4830	4980	5626	4406	5059	5062	5473	5410	5754	5366	5622	5077	5909	5737	6301	6148	6213	5751	6008	5938	6916	6497	6733	8117	7673	7645	10377	9896	9916	5398
B3galnt1	599	529	548	562	615	709	564	630	633	617	596	595	572	626	639	666	599	586	598	594	596	630	616	623	570	575	560	503	494	456	476	487	629
B3galnt2	1320	1452	1418	1337	1508	1488	1242	1430	1505	1605	1554	1385	1206	1368	1494	1655	1721	1364	1347	1350	1690	1535	1472	1362	1187	1108	1311	1272	1228	1284	1123	1222	1580
B3galt1	29	33	26	27	26	39	28	40	26	27	35	37	43	43	22	29	36	38	34	48	41	19	34	28	22	29	29	34	14	42	38	42	17
B3galt2	0	0	0	0	0	0	0	0	0	0	0	0	0	0	0	0	0	0	0	0	0	0	0	0	0	0	0	0	0	0	0	0	0
B3galt4	247	230	264	269	239	267	210	251	289	301	272	287	288	290	265	288	303	338	308	261	294	302	305	223	233	211	229	165	193	181	172	199	262
B3galt5	14	8	5	1	3	11	1	3	5	3	5	13	5	6	6	10	3	4	4	10	8	8	0	22	10	12	3	3	3	7	9	5	7
B3galt6	678	649	651	583	645	483	408	476	617	685	599	391	386	352	566	669	673	400	390	386	652	642	655	556	475	473	442	473	498	493	457	481	814
B3gat1	0	0	0	0	1	0	0	1	0	0	1	1	1	1	2	1	0	1	0	0	1	0	1	0	0	0	0	0	0	1	1	0	1
B3gat2	2	3	3	2	0	4	2	4	2	0	2	6	2	5	4	6	3	3	4	3	0	6	3	9	2	2	1	2	1	3	2	4	3
B3gat3	934	983	1029	1108	1067	1093	895	1020	1203	1347	1279	1299	1219	1312	1315	1460	1448	1246	1318	1223	1436	1549	1427	1198	1071	1080	2163	1820	1968	1830	1791	1715	1134
B3glct	682	671	719	733	682	951	749	772	648	740	711	805	752	826	674	805	759	820	769	841	742	825	724	1020	838	855	445	469	483	668	621	675	907
B3gnt2	2282	2170	2084	2153	2269	2661	2084	2419	2264	2519	2351	2293	2128	2260	2356	2878	2650	2215	2127	2193	2501	2655	2596	2953	2586	2445	2423	2336	2222	2347	2127	2235	2555
B3gnt3	1	0	3	3	0	4	2	6	3	5	3	7	6	2	0	1	4	3	4	5	1	1	1	2	5	11	1	0	3	5	3	5	3
B3gnt4	3	4	2	4	2	2	0	2	3	1	0	11	4	0	5	10	6	3	6	3	9	5	3	7	2	6	12	4	5	7	11	15	2
B3gnt5	0	0	0	0	0	0	0	0	0	0	0	0	0	0	0	0	0	0	0	0	0	0	0	0	0	0	0	0	0	0	0	0	0
B3gnt6	0	0	2	3	0	1	0	0	3	2	4	0	0	1	1	0	0	0	1	2	1	1	2	2	2	1	0	0	0	4	1	5	0
B3gnt7	21	13	8	17	13	10	14	13	20	10	9	20	6	17	18	14	19	14	15	9	25	20	19	26	16	15	29	25	24	33	31	25	29
B3gnt8	3	1	0	3	1	2	3	1	1	1	1	0	0	0	0	2	0	1	2	1	1	1	1	2	0	0	0	0	1	1	2	1	1
B3gnt9	230	208	237	257	254	237	171	169	246	272	262	253	235	222	215	242	241	244	196	205	201	221	231	233	245	234	181	154	141	196	184	179	243
B3gntl1	581	572	520	475	568	605	510	568	643	674	641	627	528	647	700	665	734	663	602	656	769	767	739	639	539	564	581	545	604	472	381	491	584
B4galnt1	1	0	0	0	0	0	0	0	0	0	0	0	0	0	0	0	0	0	0	0	0	0	0	0	0	1	0	0	0	0	0	1	0
B4galnt2	64	67	72	49	69	77	56	72	73	66	59	82	46	71	83	74	68	67	68	63	93	90	71	74	65	71	81	59	89	111	76	98	60
B4galnt3	0	0	0	0	0	0	1	0	0	1	0	0	0	0	0	0	1	3	3	0	1	0	0	1	1	0	0	0	0	0	1	0	0
B4galnt4	29	13	25	22	24	10	8	14	26	24	17	22	24	13	28	21	22	14	14	15	30	26	24	35	32	40	10	8	23	16	17	18	30
B4galt1	495	453	509	467	547	573	541	562	633	589	526	555	438	553	615	679	626	585	528	621	707	804	743	822	674	642	1259	1184	1166	1604	1413	1510	510
B4galt2	1706	1744	1856	1906	1973	2171	1741	1950	2125	2289	2195	2092	1813	2204	2080	2545	2292	2123	2035	2005	2350	2461	2419	2046	1802	1913	2196	1909	1995	1977	1804	1841	2108
B4galt3	1132	1136	1214	1260	1247	1225	1011	1100	1316	1461	1359	1399	1305	1482	1337	1573	1474	1538	1528	1672	1524	1523	1494	1577	1505	1578	2250	2150	2200	2316	2280	2240	1289
B4galt4	784	783	813	793	838	876	758	812	861	900	844	1017	990	1081	873	963	948	1249	1080	1285	883	927	930	1339	1169	1099	826	801	746	870	731	795	921
B4galt5	390	372	374	387	352	436	374	421	456	403	350	473	378	438	375	451	453	485	455	490	403	404	359	498	437	416	352	334	277	427	332	450	382
B4galt6	100	102	86	128	111	127	120	113	120	134	106	141	123	139	131	127	134	152	139	144	139	126	163	173	135	161	193	176	160	162	140	168	113
B4galt7	1180	1242	1223	1287	1298	1498	1237	1442	1390	1382	1369	1315	1239	1337	1341	1581	1485	1328	1311	1258	1423	1512	1407	1547	1484	1497	1403	1392	1316	1700	1484	1523	1384
B4gat1	1504	1515	1600	1655	1727	1904	1604	1751	1874	1938	1856	1869	1764	1943	1797	2129	2008	1917	1680	1799	1875	1966	1959	1794	1619	1721	1960	1829	1746	1983	1816	1965	1721
B9d1	73	68	73	68	74	67	47	63	80	75	66	81	84	99	57	96	91	116	100	83	97	84	82	65	68	79	65	65	57	52	37	44	94
B9d2	115	102	112	147	120	156	128	130	151	147	149	184	141	135	156	167	150	177	149	132	146	162	164	211	173	205	181	165	162	153	166	160	124
Baalc	3	0	0	3	0	1	0	4	1	0	0	0	1	1	1	0	2	1	1	1	0	2	1	5	2	0	1	0	0	4	4	0	1
Baat	93	103	59	49	80	123	83	91	55	73	64	49	35	40	48	54	76	25	24	22	67	53	43	45	35	18	49	44	43	95	74	122	83
Babam1	1893	1827	1926	2013	2072	1992	1642	1844	2295	2362	2250	2142	1851	2250	2084	2518	2489	2356	2207	2060	2422	2478	2491	2378	2267	2198	2910	2648	2591	2789	2524	2545	2173
Babam2	1346	1425	1357	1474	1458	1654	1325	1412	1664	1773	1624	1145	1059	1121	1568	1922	1841	1113	1035	1115	1937	2057	1920	1575	1307	1250	2179	1907	1979	1911	1736	1976	1609
Bace1	1670	1792	1673	1758	1818	1575	1299	1521	1786	1914	1881	2007	1835	1914	1975	2149	2072	2166	2043	2248	2211	2219	2305	2616	2165	2037	2881	2442	2475	3131	2927	3305	1843
Bace2	3	1	1	4	1	2	0	0	4	5	7	4	3	0	3	4	3	2	3	4	3	2	5	3	6	1	8	6	5	6	7	5	6
Bach1	1521	1447	1290	1352	1383	1325	1258	1269	1472	1479	1430	1356	1128	1292	1421	1651	1580	1433	1216	1487	1755	1643	1738	1837	1611	1533	2114	1880	1904	2433	2141	2458	1438
Bach2	4	2	3	2	4	7	2	2	2	2	1	7	2	3	1	4	6	5	2	0	5	6	8	12	14	6	6	3	2	3	5	8	0
Bad	437	394	410	420	419	465	385	451	470	453	429	367	325	353	395	426	446	300	265	266	377	451	416	288	308	284	266	223	238	245	247	257	484
Bag1	502	505	580	555	536	726	588	644	554	591	524	645	585	640	541	623	571	637	630	631	577	615	582	603	564	550	570	502	508	553	567	557	592
Bag2	553	638	579	647	622	818	673	751	734	753	680	883	806	939	720	742	726	942	935	920	689	695	645	704	619	642	582	528	535	529	478	501	772
Bag3	3102	3163	2892	3032	3163	3675	2958	3344	3527	3695	3506	3384	2982	3280	3592	4041	3983	3628	3479	3736	3820	4003	3944	4564	4096	4024	4081	3721	3797	3911	3460	3926	3102
Bag4	1869	1811	1701	1754	1795	2063	1694	1847	1852	2013	1910	2134	1790	1979	2053	2155	2250	2022	1918	2197	2104	2033	2036	2425	2088	1982	2418	2138	2100	2629	2239	2706	1948
Bag5	919	970	977	1018	1014	1228	925	1109	1067	1162	1081	1111	1090	1227	1095	1233	1100	1140	1096	1201	1024	1134	1048	1111	968	938	757	752	759	781	680	743	1132
Bag6	11455	11632	10913	11676	11970	13858	11266	12608	12230	12667	12049	13384	12005	12760	11444	12848	12934	12603	12085	12522	12163	12166	12298	12860	11064	10976	12202	10534	10689	12238	10706	11976	12301
Bahcc1	407	403	316	374	361	512	458	515	444	476	403	539	454	481	476	492	519	638	595	677	592	551	592	852	623	548	699	540	651	624	586	696	338
Bahd1	1982	2039	1806	1929	1980	2302	1925	2162	2073	2215	2137	2607	2200	2393	2025	2359	2263	2453	2493	2333	2189	2115	2117	2614	2267	2308	2118	1877	1900	2468	2094	2282	1969
Baiap2	4558	4559	4279	4239	4389	4239	3355	3860	4176	4316	4027	3001	2408	2883	3754	3932	4135	2634	2402	2373	3522	3470	3222	2438	2166	2198	1321	1161	1222	1100	987	1066	5213
Baiap2l1	536	521	512	502	556	655	475	585	536	539	567	593	492	537	509	629	595	586	529	573	535	562	547	598	457	464	658	567	577	562	445	514	565
Baiap2l2	5	3	5	5	6	3	2	3	5	5	7	2	0	1	4	2	10	7	5	10	9	3	10	9	7	7	15	8	13	17	19	16	7
Baiap3	22	26	22	21	14	30	25	27	21	14	16	11	9	9	18	23	11	6	6	2	17	16	13	4	1	4	4	7	8	14	14	16	25
Bak1	4248	4256	4116	4483	4541	5225	4234	4683	4476	4912	4488	4800	4239	4826	4485	5072	4785	4711	4409	4583	4414	4695	4616	3889	3598	3709	3863	3501	3482	3820	3522	3519	4791
Bambi	306	340	299	322	302	380	279	339	311	329	340	290	293	331	271	331	306	324	282	308	244	275	260	321	287	292	178	183	177	150	155	166	405
Banf1	6015	6051	6250	6270	6536	7605	5928	6399	6919	7290	7079	7208	6966	7606	6546	7843	7402	7802	7195	7495	7149	7785	7491	6682	6067	6637	5642	5487	5328	4685	4667	4491	7425
Banf2	0	0	0	0	0	0	0	0	0	0	0	0	0	0	0	0	0	0	0	0	0	0	0	0	0	0	0	0	0	0	0	0	0
Bank1	111	100	69	66	83	84	102	96	69	109	75	89	72	68	84	80	87	93	76	77	88	100	65	134	88	94	111	83	86	143	117	160	80
Banp	702	729	684	692	742	733	604	688	737	720	718	645	578	663	775	832	825	637	625	726	796	800	847	856	815	767	797	756	775	828	772	856	786
Bap1	4646	4587	4652	4763	4810	5222	4320	4721	5207	5403	5162	5363	4934	5648	5028	5721	5414	5854	5727	5845	5208	5252	5161	6011	5425	5314	4900	4636	4504	5068	4737	4971	5480
Bard1	261	284	285	307	337	392	294	325	297	274	268	355	348	322	262	304	315	349	345	380	310	288	236	427	368	334	180	149	114	139	101	158	318
Barhl1	1	1	0	1	2	6	0	5	3	2	2	2	0	0	0	5	1	1	0	2	4	0	1	1	0	4	3	2	1	3	2	4	2
Barhl2	1	0	0	0	0	0	0	0	0	0	1	0	0	0	0	0	0	1	0	0	0	0	0	0	0	0	1	0	0	1	0	0	0
Barx1	0	0	1	1	0	1	2	0	0	0	1	1	1	0	0	1	1	0	0	1	1	0	0	0	0	1	0	0	0	0	0	0	0
Barx2	1	0	0	0	2	2	0	1	1	0	0	0	0	0	0	0	0	0	1	0	0	0	1	0	3	1	0	0	0	0	1	1	1
Batf	149	161	199	170	190	255	241	229	208	215	217	289	297	288	197	251	228	315	302	348	252	269	270	313	326	334	301	273	246	304	312	325	175
Batf2	91	78	106	95	73	76	70	62	81	93	72	58	83	72	80	62	62	63	63	44	89	85	62	63	44	59	82	48	60	91	76	64	94
Batf3	1	2	1	0	2	2	1	0	0	0	3	0	0	2	1	3	1	1	0	0	3	0	1	0	2	0	0	1	0	1	1	0	1
Bax	1093	1020	1181	1147	1184	983	846	896	1240	1262	1158	979	955	1057	1095	1244	1209	1096	1056	1029	1172	1288	1289	1173	1087	1081	1434	1333	1359	1289	1153	1206	1316
Baz1a	5162	5340	4424	4565	4986	6123	5104	5879	4828	4984	4791	5628	5284	5468	4763	5156	4779	5093	4542	5464	3978	3961	4138	4815	3864	3920	2633	2072	2222	2530	2173	2743	5169
Baz1b	5810	5860	4251	4833	5147	5631	5202	5644	4809	4827	4538	4855	4770	4402	4496	4937	4862	4610	4025	4684	4603	5128	5212	5478	3774	3676	4078	2825	3225	3435	3274	4165	5291
Baz2a	4547	4877	3594	3844	4216	4816	4356	5036	4431	4440	4380	5256	4807	4471	4349	4558	4861	4972	4527	6070	5094	5004	4972	7003	4987	4813	5926	4233	4905	6556	5670	7696	4067
Baz2b	804	793	523	599	645	650	588	667	680	706	665	681	653	569	662	712	727	575	500	658	748	695	707	951	681	627	784	577	714	743	680	912	693
Bbc3	83	109	85	91	108	123	86	82	82	93	79	92	69	78	67	62	61	71	69	61	75	75	58	84	81	81	64	66	73	75	85	77	146
Bbip1	162	134	150	169	151	164	143	174	164	191	178	156	163	164	152	167	191	168	126	159	159	189	171	163	127	165	139	134	143	148	136	108	193
Bbof1	245	243	204	242	243	242	221	215	296	291	268	327	276	267	304	317	334	321	298	332	367	353	329	421	308	344	676	611	654	525	490	582	259
Bbox1	1	0	1	0	0	0	0	1	1	0	1	0	0	0	2	0	0	0	0	0	0	0	0	0	3	1	1	0	0	1	1	0	0
Bbs1	313	317	316	337	319	436	379	409	409	386	387	440	373	396	440	464	452	327	360	377	496	577	507	326	320	251	623	514	563	468	380	471	357
Bbs10	343	347	403	362	382	426	356	389	411	444	383	443	393	440	497	549	540	474	443	500	558	576	567	473	412	477	413	440	452	395	421	392	381
Bbs12	351	356	330	293	364	409	324	383	351	377	327	450	449	508	315	399	346	436	456	426	343	321	324	449	394	406	285	233	277	253	201	270	381
Bbs2	9	2	3	2	6	11	4	10	3	5	8	12	3	9	11	5	4	7	4	6	5	6	5	2	9	5	7	4	10	4	13	9	6
Bbs4	1045	1014	1030	1086	1098	1252	1134	1209	1197	1290	1253	1345	1257	1465	1255	1449	1441	1463	1357	1559	1562	1544	1435	1730	1377	1431	2062	1740	1855	2062	1766	2116	1174
Bbs5	1	1	0	0	0	2	0	1	0	1	0	1	1	1	0	0	0	0	2	2	0	1	0	0	0	0	0	0	0	2	0	1	0
Bbs7	812	834	808	841	869	944	793	838	905	961	905	1080	882	879	935	1069	1078	1041	1002	1064	1136	1087	1014	990	962	834	713	673	712	738	618	781	915
Bbs9	1415	1528	1349	1521	1557	1693	1422	1547	1582	1636	1559	1540	1374	1607	1501	1726	1621	1461	1277	1437	1518	1568	1634	1414	1173	1138	1798	1555	1602	1501	1440	1442	1713
Bbx	6089	6037	5109	5021	5878	6710	5616	5914	6453	6020	5950	6089	5616	5254	6289	6473	7244	5303	5104	6202	6661	6251	6191	7723	6157	6058	8228	6547	6875	8244	7386	9120	5687
Bcam	0	0	1	2	0	1	0	0	0	0	0	0	0	1	0	0	1	0	1	0	0	0	2	0	1	0	0	0	1	0	0	0	0
Bcan	0	0	0	0	1	0	1	0	0	0	0	0	0	0	0	0	0	0	0	0	0	0	0	0	0	0	0	0	0	0	1	0	0
Bcap29	3850	3766	3847	3638	3986	4797	3882	4442	3964	4160	4167	5036	4387	4716	3938	4516	4576	5053	4921	5131	4731	4892	4581	5263	4678	4491	5724	5539	5575	6006	5372	5945	4476
Bcap31	822	878	960	853	934	1006	800	998	962	1011	976	1002	949	1103	992	1095	1062	1098	1050	1102	1096	1117	1160	1116	951	1094	1459	1344	1408	1447	1386	1381	984
Bcar1	2552	2547	2449	2583	2717	3142	2630	2910	2774	2798	2646	2904	2654	2976	2657	3033	2798	3004	2865	2916	2530	2584	2644	3003	2612	2579	1816	1698	1772	2033	1858	1920	2921
Bcar3	42	61	49	41	46	41	44	50	61	63	78	52	54	61	47	68	56	55	80	86	54	64	42	88	95	74	52	54	49	28	29	34	40
Bcas2	1010	1026	903	958	919	1199	925	1091	984	1034	1029	1017	963	1023	831	1058	979	1151	1032	994	879	912	878	959	908	1002	810	728	746	726	659	752	1145
Bcas3	386	401	345	389	427	418	389	399	398	462	386	389	313	310	402	466	450	308	282	344	491	445	455	479	392	408	618	467	581	674	547	679	384
Bcat1	3831	3849	3346	3538	3668	4246	3685	4045	3765	3765	3587	3965	3515	3637	3325	3803	3715	3703	3589	4216	3619	3847	3625	4658	3822	3478	4050	3291	3378	3912	3607	4093	3755
Bcat2	2	6	9	4	6	5	5	6	6	5	8	9	13	11	4	7	6	9	6	9	7	9	5	12	18	17	9	13	4	13	12	19	7
Bccip	2637	2606	2618	2625	2752	3379	2657	3099	2715	2959	2851	2749	2675	2830	2566	3047	2929	2487	2367	2390	2440	2759	2629	2096	1861	1867	2111	2058	1996	1661	1543	1578	3163
Bcdin3d	479	520	480	487	504	491	402	502	492	558	529	580	542	643	453	546	472	622	558	618	477	453	521	598	497	466	253	263	267	241	229	212	544
Bche	0	1	0	0	0	0	0	0	1	0	0	0	0	0	0	0	0	0	0	0	0	0	0	0	0	0	0	0	1	1	0	1	0
Bckdha	609	666	666	645	725	722	607	628	673	743	635	643	590	683	588	747	695	693	660	591	681	667	642	671	660	624	906	857	908	1223	1031	1139	772
Bckdhb	487	544	457	498	484	544	400	490	473	508	458	395	399	406	459	510	517	430	380	373	440	506	524	372	362	341	547	476	449	395	384	391	537
Bckdk	1371	1429	1451	1460	1528	1338	1043	1192	1687	1688	1583	1466	1307	1503	1435	1814	1720	1579	1488	1499	1718	1952	1851	1378	1346	1329	1582	1324	1369	1333	1207	1310	1520
Bcl10	656	712	602	650	670	780	738	795	622	627	627	671	626	715	510	685	681	654	553	625	559	574	570	619	639	596	376	388	401	470	403	454	768
Bcl11a	0	0	0	0	0	0	0	0	0	0	0	0	0	1	0	0	1	0	0	0	0	1	0	0	0	0	0	0	0	0	0	0	0
Bcl11b	1	1	0	0	1	0	0	0	0	0	1	1	0	0	3	0	1	0	0	1	1	0	0	0	1	1	0	0	1	0	0	2	0
Bcl2	338	327	310	302	354	304	290	348	366	324	375	352	349	340	337	329	409	353	366	316	368	384	340	384	370	337	286	237	278	276	230	249	350
Bcl2l1	1141	1144	1189	1266	1235	1375	1134	1171	1260	1321	1251	1145	1143	1205	1212	1397	1281	1199	1162	1197	1293	1363	1281	1349	1175	1193	1490	1431	1491	1463	1400	1353	1363
Bcl2l10	0	0	0	0	1	2	2	0	1	0	0	0	0	0	0	0	1	0	0	0	1	0	1	2	1	0	0	0	1	5	3	2	0
Bcl2l11	560	585	473	567	569	692	577	605	646	702	655	822	760	817	735	841	800	1066	973	1134	1015	981	975	1747	1521	1389	1728	1438	1587	2833	2289	2900	532
Bcl2l12	1031	1053	1105	1050	1183	1134	832	1051	1204	1268	1205	965	954	1033	1158	1343	1275	1211	1145	1157	1191	1165	1242	1368	1201	1229	1280	1181	1141	930	785	848	1192
Bcl2l13	3670	3725	3547	3651	3761	4237	3638	4113	3841	3968	3820	3655	3417	3819	3444	4017	3814	3945	3858	3716	3452	3835	3663	4187	3563	3561	3666	3362	3434	4052	3900	3956	4296
Bcl2l14	0	1	0	0	2	1	0	1	0	1	1	0	1	1	1	1	0	0	1	0	0	0	2	3	2	0	1	1	0	4	0	3	1
Bcl2l15	9	6	16	4	7	10	5	7	10	7	7	12	5	13	6	8	8	9	1	11	3	5	6	9	7	3	8	7	8	3	13	8	6
Bcl3	11	10	14	27	13	16	12	18	15	13	13	9	25	27	21	18	17	15	18	23	20	19	19	43	34	37	26	21	26	57	30	30	13
Bcl6	906	842	783	818	870	1080	909	938	890	889	915	816	735	771	857	986	1008	845	794	921	932	930	900	1001	832	808	1075	1043	1007	1245	1008	1189	884
Bcl6b	25	51	41	32	31	46	21	43	23	34	38	62	41	57	33	27	28	41	41	45	25	24	17	36	42	34	14	5	12	12	6	10	36
Bcl7a	303	312	281	323	342	461	399	413	353	344	348	414	356	417	346	419	324	434	435	434	384	384	368	461	377	394	504	457	521	431	434	449	373
Bcl7b	420	425	400	413	395	509	379	457	413	445	443	424	358	434	426	434	464	398	373	399	428	464	432	454	402	415	422	359	371	460	370	466	452
Bcl7c	1039	1132	1118	1130	1133	1239	1039	1182	1126	1127	1080	1100	1034	1147	916	1144	1104	1219	1110	862	984	1097	1056	1097	1004	1064	947	912	974	884	792	736	1305
Bcl9	3822	3892	3499	3597	3826	4395	3707	4166	4058	4421	4124	4529	3851	4146	3916	4254	4497	3875	3723	4374	4042	4135	3950	4190	3576	3262	3868	3353	3507	3792	3381	3985	3802
Bcl9l	4353	4287	3617	3899	4237	4816	4012	4565	4215	4266	4153	4093	3481	3591	4203	4835	4879	4046	3828	3977	5247	5083	5223	5080	4178	3960	6248	5339	5806	6962	6044	7311	4009
Bclaf1	2670	2687	2155	2138	2398	2412	1946	2168	2193	2399	2317	2470	2260	2332	2140	2402	2407	2372	2161	2256	2098	2189	2108	1784	1496	1273	1838	1605	1580	1648	1497	1789	2864
Bclaf3	1097	1137	1074	1090	1128	1345	1167	1239	1097	1173	1150	1216	1147	1185	1086	1193	1267	1225	1155	1272	1151	1103	1120	1276	1113	1127	792	831	829	951	802	962	1226
Bco1	2	1	1	1	3	1	2	0	1	1	0	1	1	5	1	1	1	3	1	2	0	3	2	2	2	2	0	0	1	2	2	2	1
Bco2	178	199	180	183	189	247	181	206	258	266	264	337	282	385	275	368	351	470	417	511	399	417	392	578	442	529	614	569	657	730	667	625	254
Bcor	1568	1603	1163	1316	1457	1487	1320	1493	1254	1355	1214	1223	1183	1045	1204	1288	1286	1048	1014	1219	1286	1282	1285	1332	992	864	1056	864	937	1058	908	1119	1444
Bcorl1	486	501	355	411	461	542	494	534	516	527	504	648	596	597	496	520	520	560	520	622	542	591	576	720	526	509	677	492	505	687	579	695	371
Bcr	1942	1955	1650	1862	1962	2302	1983	2166	1957	2057	1973	1966	1943	1924	1982	2179	2127	2019	1926	2288	2162	2158	2276	2333	1930	1936	2187	1872	1888	2368	2074	2388	1981
Bdh1	2002	1996	1955	1984	1992	2502	2015	2266	2001	2127	1962	2513	2379	2553	1804	2130	2034	2629	2521	2664	1714	1772	1858	2379	2164	2182	1123	1035	1072	1070	1045	1101	2254
Bdh2	129	119	108	105	113	130	90	107	128	111	145	145	136	147	126	126	147	171	185	193	156	154	127	214	180	185	241	236	205	221	194	188	102
Bdkrb1	0	2	0	0	0	1	2	1	0	0	1	1	0	0	1	1	0	0	0	0	0	2	0	1	0	1	3	0	3	3	3	1	0
Bdkrb2	7	10	6	9	11	4	6	10	5	8	12	6	4	4	9	5	12	3	7	4	7	11	6	11	4	6	4	5	2	5	3	6	9
Bdnf	441	381	439	441	466	438	382	424	531	554	506	471	414	488	584	654	567	466	433	477	593	622	616	551	488	455	805	811	738	627	635	692	471
Bdp1	2655	2593	2055	2113	2286	2554	2378	2511	2274	2304	2267	2465	2102	2076	2421	2282	2510	1926	1758	2212	2160	2199	2150	2438	1966	1817	1781	1444	1410	1510	1296	1685	2381
Bean1	131	141	136	158	156	153	131	143	168	156	157	205	158	198	194	208	194	199	206	248	244	222	226	357	230	232	414	320	302	355	302	417	121
Becn1	1846	1760	1735	1831	1791	2256	1769	1936	1814	1982	1929	2422	2120	2569	1834	2057	1964	2433	2399	2377	1825	1858	1789	2319	2050	2120	1792	1693	1714	2111	1774	1890	1982
Becn2	4	6	4	5	6	6	7	7	2	4	4	4	4	3	2	2	4	1	3	4	1	6	2	4	7	9	2	4	1	1	4	2	7
Begain	3	0	0	1	0	4	1	2	1	1	0	1	1	0	0	0	0	3	0	3	1	1	1	2	0	6	1	0	0	0	0	0	1
Bend3	2127	2269	1871	1954	2014	2529	1990	2283	1836	1920	1846	1805	1578	1672	1561	1862	1705	1542	1487	1599	1523	1531	1436	1467	1338	1208	1089	999	963	953	881	957	2184
Bend4	3064	3201	2794	2827	2984	4146	3510	3786	3050	3079	3025	3887	3476	3639	2910	3149	3223	3738	3719	4172	3056	2992	2939	4485	3611	3416	2252	1815	2057	2605	2240	2742	2998
Bend5	1	0	0	0	1	0	1	1	1	0	0	0	1	0	0	0	0	0	0	0	1	0	0	0	1	1	0	0	0	0	1	3	0
Bend6	601	514	570	566	557	526	430	475	789	769	721	657	625	669	870	869	859	856	833	863	1033	1039	1026	1084	974	939	1016	969	939	940	825	909	629
Bend7	0	0	0	0	1	1	0	0	1	0	0	0	1	0	0	0	1	0	1	0	1	0	0	0	0	0	0	0	0	0	0	1	1
Best1	6	9	5	4	4	3	2	6	7	8	2	3	8	4	5	17	5	1	7	6	9	5	10	7	5	6	13	15	13	7	17	13	10
Best2	16	8	18	4	16	18	14	8	9	14	13	11	9	18	8	11	19	15	14	16	9	13	7	14	19	16	32	16	24	20	21	31	13
Best3	0	3	0	0	0	3	0	0	1	0	0	2	4	3	6	0	0	1	2	3	2	0	0	1	3	1	0	0	1	1	0	1	1
Best4	7	4	2	3	3	2	10	10	8	0	3	2	5	2	2	7	6	1	2	6	1	3	3	2	0	0	1	6	2	4	7	4	2
Bet1	1145	1291	1224	1216	1348	1647	1235	1395	1246	1378	1327	1443	1373	1395	1268	1475	1455	1425	1376	1421	1430	1520	1417	1536	1527	1507	1723	1676	1516	1550	1423	1409	1413
Bet1l	1025	1001	1005	1020	1036	1127	991	1210	1057	1080	1126	1106	966	1224	1095	1128	1148	1095	1060	1075	1142	1083	1115	1220	1006	1057	1702	1592	1495	1623	1385	1521	1174
Bex3	1675	1684	1737	1738	1828	2473	1878	2158	2003	2018	2046	2192	2163	2408	1814	2210	2072	2479	2295	2350	2165	2248	2194	2184	2081	2116	2537	2405	2368	2321	2206	2292	1873
Bex4	0	1	3	2	0	1	0	0	1	0	0	1	0	0	0	2	0	1	0	0	0	0	0	0	1	0	2	0	0	0	0	1	0
Bfar	615	665	579	639	615	375	356	380	584	730	649	565	418	588	647	798	682	714	641	733	736	723	750	793	640	621	828	799	796	961	846	976	673
Bfsp1	1	3	1	2	0	4	5	4	1	2	0	5	1	1	2	2	2	2	3	2	2	0	4	2	4	6	1	4	1	0	0	2	3
Bfsp2	2	5	2	2	3	1	3	3	2	2	0	2	2	6	3	2	1	3	1	1	0	5	0	3	0	1	3	1	3	5	2	3	1
Bglap	35	57	60	46	52	69	51	67	67	53	55	81	60	75	72	48	58	59	84	63	61	64	57	75	56	60	50	56	38	53	59	43	43
Bgn	3	1	1	1	3	2	1	1	2	2	1	1	2	8	2	0	1	2	3	6	1	2	0	2	2	0	2	3	2	5	4	9	2
Bhlha15	0	0	1	1	0	1	0	0	0	0	0	0	0	1	2	0	1	0	1	0	0	0	0	0	0	0	0	0	0	0	0	0	0
Bhlha9	0	0	0	0	1	0	1	0	0	1	0	0	0	0	2	0	0	0	1	0	0	0	0	0	1	3	0	0	1	0	0	2	1
Bhlhb9	1421	1519	1517	1449	1562	1945	1536	1677	1598	1621	1661	1672	1480	1670	1561	1687	1742	1572	1429	1533	1514	1563	1451	1494	1307	1214	976	934	955	1030	867	989	1677
Bhlhe40	708	684	635	615	602	522	377	457	652	680	650	616	510	586	557	633	645	526	555	632	642	595	605	579	521	480	1047	1002	960	930	881	883	776
Bhlhe41	276	244	237	262	215	234	220	197	280	266	210	251	264	284	250	307	269	270	274	298	304	271	258	261	257	234	235	224	192	255	229	238	264
Bhmg1	0	0	0	0	1	1	0	0	0	0	0	0	0	0	0	1	0	0	0	0	0	0	0	1	0	0	0	0	1	0	0	0	0
Bhmt	0	0	0	0	0	0	0	0	0	0	0	0	0	0	0	0	0	0	0	0	0	0	0	0	0	0	0	0	0	1	0	0	0
Bhmt2	0	0	1	0	0	0	0	1	0	0	0	1	0	0	0	0	0	0	0	0	1	0	0	0	1	2	0	0	0	0	0	0	0
Bicc1	86	98	84	100	90	106	102	95	91	109	84	93	75	92	91	103	81	66	83	100	72	82	93	88	87	88	67	71	55	77	53	58	106
Bicd1	20	26	26	32	16	26	10	29	35	20	31	36	20	32	21	31	34	23	23	27	29	52	32	36	23	22	45	34	35	45	32	47	33
Bicd2	1932	1893	1851	1775	1962	2137	1720	1994	1960	2155	2072	2151	1853	2113	2057	2208	2274	2166	2003	2229	2337	2128	2079	2329	2046	1921	2054	1824	2048	2273	1862	2147	2118
Bicdl1	7	8	5	7	6	8	5	8	3	9	8	11	5	11	6	14	12	14	8	17	14	9	14	19	11	26	13	13	18	17	16	14	6
Bicdl2	24	24	32	28	20	33	22	31	22	28	30	36	20	33	36	33	34	47	45	30	26	37	23	39	42	40	25	29	26	39	41	41	24
Bicra	272	296	233	248	238	237	209	260	285	298	281	249	233	235	277	300	333	232	242	282	306	307	269	325	276	226	396	271	246	360	280	338	264
Bicral	719	761	672	694	671	715	614	699	770	803	720	886	718	764	823	858	814	805	777	929	910	862	911	894	774	696	1041	830	911	1072	868	1180	688
Bid	1582	1612	1563	1659	1684	2353	1907	2113	1725	1643	1670	1764	1589	1821	1501	1842	1785	1733	1693	1732	1492	1598	1615	1584	1488	1470	1243	1180	1161	1240	1203	1200	1993
Bik	4	6	4	5	6	8	2	7	5	15	11	2	4	4	4	5	5	6	8	3	1	9	8	7	2	8	2	4	5	7	5	4	5
Bin1	1690	1621	1571	1638	1752	1942	1565	1738	1644	1717	1595	1540	1383	1571	1609	1699	1574	1650	1555	1551	1415	1492	1466	1565	1353	1391	1137	1088	1147	1191	1119	1118	1806
Bin2	54	31	41	58	41	63	47	66	41	44	36	55	35	57	27	46	44	66	47	74	42	38	30	85	72	61	5	5	4	29	13	12	52
Bin3	640	617	612	652	698	769	658	721	700	719	653	763	650	730	616	766	764	748	705	793	705	801	734	694	599	611	537	461	509	560	486	477	733
Birc2	537	570	525	528	549	630	555	545	610	588	542	616	585	608	574	640	667	688	620	699	597	601	574	863	699	723	517	515	509	521	514	563	653
Birc5	542	495	512	497	516	611	510	528	512	578	590	541	484	547	527	555	624	594	560	520	565	580	578	567	566	561	353	369	343	313	299	293	617
Birc6	3635	3797	1864	2041	2400	2485	2669	3113	2302	2306	2234	1998	2257	1549	2192	2274	2292	1830	1498	2233	2496	2750	2843	3591	1975	1754	3322	1927	2174	2434	2150	3448	2644
Birc7	0	0	0	0	0	0	0	0	0	0	0	0	0	0	0	0	0	0	1	0	0	1	0	0	0	0	0	3	0	1	0	0	0
Bivm	1772	2031	1897	1862	2054	2297	1893	2023	2092	2066	2126	2118	1905	2045	1951	2309	2268	2107	2014	2073	2260	2275	2081	2262	2106	1906	2344	2102	2146	2294	2034	2215	2088
Blcap	1707	1662	1603	1676	1682	2008	1511	1779	1608	1670	1623	1643	1409	1650	1483	1707	1528	1471	1438	1572	1451	1388	1448	1503	1303	1367	1670	1538	1578	1735	1668	1691	1881
Blk	13	25	14	8	9	19	8	10	11	18	18	27	19	11	27	26	19	32	23	19	22	24	19	50	30	27	49	50	46	39	39	42	17
Blm	2084	2164	2051	2036	2230	2585	2081	2351	2324	2485	2444	3046	2745	2952	2344	2644	2583	3177	2874	3501	2473	2522	2394	3082	2674	2442	1654	1469	1510	1407	1201	1435	2434
Blmh	5264	5368	5287	5403	5396	6922	5847	6337	5493	5696	5439	5682	5104	5662	5163	5847	5570	5579	5271	5528	5042	5467	5172	5444	4739	4843	4000	3700	3797	3678	3352	3494	6035
Blnk	545	577	530	537	595	636	509	515	471	551	516	472	408	523	420	523	551	468	455	479	440	472	391	479	445	509	354	304	343	347	374	366	628
Bloc1s1	894	850	882	762	820	870	710	790	852	879	1000	738	706	760	772	1001	885	827	753	735	811	932	844	791	776	805	737	677	712	703	706	676	953
Bloc1s2	915	794	881	898	932	1169	932	1023	855	944	903	916	882	899	839	948	943	939	937	890	860	897	905	1068	919	1017	1077	881	980	1010	940	938	1056
Bloc1s4	1008	992	965	985	994	1051	991	1068	955	983	1048	1079	1026	1101	911	1047	970	1117	1068	935	867	893	944	972	958	927	967	948	925	996	924	900	1166
Bloc1s5	1199	1204	1263	1268	1337	1550	1229	1318	1475	1490	1551	1240	1202	1253	1576	1725	1531	1264	1144	1206	1794	1912	1839	1638	1416	1454	2278	2140	2211	1985	1795	1974	1484
Bloc1s6	743	721	681	724	701	793	675	694	786	805	773	888	837	890	727	863	837	1000	958	933	851	897	802	1008	938	846	1053	980	1015	906	816	912	812
Blvra	1315	1229	1342	1417	1404	1875	1478	1594	1503	1679	1558	1929	1761	1984	1543	1812	1588	1994	1821	1802	1550	1697	1609	1548	1449	1460	1503	1365	1360	1302	1295	1254	1468
Blvrb	4459	4719	4767	4701	5004	5429	4404	4765	4647	5144	5008	4879	4529	4943	4318	5213	5007	5267	5154	4979	4891	5175	4867	4733	4404	4844	6790	6189	6109	5133	5156	4966	5722
Blzf1	1041	1091	1125	1065	1083	1300	1042	1147	1155	1171	1143	1262	1196	1342	1105	1255	1179	1246	1248	1307	1172	1298	1101	1172	1099	1069	1200	1137	1100	1196	1069	1170	1235
Bmf	292	293	248	268	296	336	265	272	296	303	312	277	239	285	283	363	376	334	358	344	470	418	428	451	376	389	450	444	531	596	556	621	324
Bmp1	10846	10356	10041	10142	10496	11964	9805	10843	10534	10913	10425	11099	9595	10944	10033	11281	10881	10493	10100	10407	10073	10013	10075	9934	8602	8511	9421	8252	8870	11051	9823	10766	11661
Bmp10	0	0	0	0	0	0	0	0	0	0	0	0	0	0	0	0	0	0	0	0	0	0	0	0	0	0	0	0	0	0	0	0	0
Bmp15	1	1	0	0	0	0	0	1	0	0	0	0	0	1	0	0	0	0	0	0	0	0	0	0	1	1	0	0	0	0	0	0	1
Bmp2	0	0	2	0	1	0	0	1	0	2	0	2	0	0	0	0	1	0	0	0	0	0	1	1	2	1	0	0	0	1	0	1	0
Bmp2k	1235	1109	1048	1203	1237	1279	1028	1201	1252	1280	1234	1101	1042	1073	1250	1375	1277	1026	900	1051	1373	1419	1308	1374	1138	1104	907	798	854	964	887	1030	1319
Bmp3	0	0	0	0	0	0	0	0	0	1	0	0	0	0	0	0	0	2	0	0	0	0	0	0	0	0	0	0	0	0	0	0	0
Bmp4	2	5	1	0	1	1	2	5	5	6	1	3	0	1	0	3	2	0	2	2	3	1	4	0	3	0	1	1	0	6	1	4	1
Bmp5	3	5	3	1	3	9	6	3	4	3	7	10	2	3	6	5	5	5	6	7	3	3	3	5	9	6	4	2	2	7	7	4	3
Bmp6	23	35	19	27	18	40	16	29	30	28	15	14	27	26	23	22	14	50	37	38	15	26	27	58	57	65	10	7	5	30	30	34	37
Bmp7	13	5	5	3	5	14	11	9	6	5	5	5	9	9	9	10	9	12	6	4	5	7	9	6	2	6	6	3	7	4	1	9	11
Bmper	1	2	2	3	2	2	2	3	3	1	4	5	2	1	5	2	0	2	3	2	1	2	0	4	1	5	3	2	1	2	0	1	4
Bmpr1a	2774	2800	2684	2793	3005	3111	2666	2853	2967	3172	2920	2796	2538	2690	2751	3195	3229	2638	2501	2808	2912	2988	2884	3278	2851	2631	2536	2409	2324	2794	2614	2964	3284
Bmpr2	716	792	525	573	676	703	664	733	642	659	603	730	614	588	601	700	681	587	559	670	721	690	639	794	618	540	889	668	694	889	877	992	753
Bms1	6132	6223	5589	5908	6292	8383	7354	7966	6610	6715	6336	7656	6811	7520	6474	7208	7102	7185	6607	7243	6186	6404	6355	6166	5408	5240	4852	4367	4494	4480	3917	4336	6357
Bmt2	836	790	778	693	810	973	689	812	863	915	901	859	785	845	938	1038	1027	872	879	917	1068	1003	964	1031	1063	943	1136	1121	1137	1244	1082	1243	982
Bmx	0	0	1	0	0	0	1	0	0	0	0	0	0	2	0	0	0	0	1	0	0	0	0	0	1	1	0	1	0	0	0	1	0
Bnc1	3	2	3	3	7	2	3	2	6	3	8	3	10	4	3	4	8	5	1	2	5	10	4	4	6	4	2	0	3	3	5	6	1
Bnc2	405	395	368	374	396	415	363	409	422	424	390	459	414	391	462	474	484	339	348	400	497	458	464	421	369	333	525	484	511	455	473	520	404
Bnip1	964	963	936	944	949	1210	981	1114	983	991	1012	1102	1042	1198	908	1037	1087	1153	1131	1109	967	1011	929	870	846	899	697	648	659	593	581	614	1130
Bnip2	4069	4072	3815	3990	4006	4853	4037	4284	4362	4448	4246	4413	3942	4210	4372	4877	4784	4715	4401	4857	4611	4570	4439	5640	4965	4682	5526	4925	4815	5396	4816	5353	4533
Bnip3	580	536	598	569	630	673	592	627	625	692	674	651	621	675	658	739	662	692	648	681	681	734	695	719	639	639	1163	1094	1096	1391	1450	1413	610
Bnip3l	1425	1539	1525	1598	1705	2349	1857	2005	1663	1786	1774	2211	1943	2196	1705	2144	2008	2359	2232	2237	2149	2313	2247	2629	2384	2385	3961	3854	4165	5028	4771	4939	1723
Bnipl	168	171	170	124	159	233	167	238	215	201	222	236	179	226	237	192	247	272	282	278	241	245	254	329	266	302	717	609	621	763	615	832	148
Boc	518	502	535	586	569	635	503	587	693	697	714	730	666	710	709	816	838	769	718	837	889	837	872	1035	902	901	1158	1019	1043	1151	1024	1079	529
Bod1	1014	1034	1049	1023	1003	1171	954	1059	1048	1132	1092	955	839	985	999	1126	1053	1013	893	962	1099	1167	1078	1111	1076	1117	977	989	937	1060	1006	1023	1280
Bod1l1	3059	3203	2131	2161	2509	2815	2793	3169	2536	2634	2508	3080	3007	2717	2598	2792	2798	2842	2420	3434	3019	2956	3137	3640	2303	2268	3868	2713	3056	3253	2890	4051	2444
Bok	18	25	20	14	14	22	12	20	11	10	9	11	19	18	12	17	12	3	8	7	14	11	7	6	2	7	1	0	3	5	4	1	7
Bola1	1238	1158	1238	1225	1180	1223	970	1121	1383	1275	1304	1082	1068	1162	1103	1249	1301	1203	1038	982	1212	1315	1354	1076	1029	1077	1569	1359	1424	1205	1156	1159	1342
Bola2b	506	505	476	474	496	403	379	389	478	500	515	392	374	363	405	488	483	496	402	407	439	492	448	430	424	514	396	346	364	372	371	378	553
Bola3	615	623	551	595	543	608	525	583	627	646	643	636	605	668	526	630	603	671	704	699	519	592	585	615	636	597	580	473	511	441	474	419	622
Bop1	3634	3736	3616	3755	3909	4697	3899	4321	3790	3704	3591	3430	3165	3549	3242	3746	3527	3105	2999	2974	3011	3136	3175	2657	2453	2420	1498	1364	1344	1382	1239	1302	4349
Bora	1500	1529	1393	1420	1496	1669	1324	1533	1525	1604	1529	1398	1218	1277	1490	1621	1634	1575	1443	1605	1514	1547	1508	2095	1800	1771	1293	1147	1163	1401	1227	1417	1731
Borcs5	175	153	138	184	209	179	152	136	189	207	199	168	140	136	165	224	184	178	143	178	235	223	222	241	210	188	200	218	171	207	191	191	185
Borcs7	14	18	9	18	15	22	10	9	15	11	14	12	9	12	20	22	13	10	12	17	17	18	18	10	19	18	22	10	15	15	22	12	17
Borcs8	827	866	773	861	765	834	653	709	842	829	801	751	753	838	717	845	817	729	754	681	662	726	697	532	504	547	483	404	437	521	447	478	929
Bpgm	755	751	826	814	856	1138	936	1035	982	1023	986	1259	1139	1203	952	1166	1004	1342	1295	1325	1011	1187	1068	1131	972	1054	1047	958	931	890	842	861	923
Bphl	730	719	775	813	876	890	675	763	994	979	960	1009	896	968	1026	1180	1129	1069	1048	1056	1085	1308	1128	1131	1023	1001	1065	972	1037	1015	908	995	848
Bpi	0	0	1	0	0	0	0	0	1	1	0	0	1	3	0	0	1	1	1	3	0	0	1	0	1	3	0	0	0	0	0	1	2
Bpifa2	0	0	0	0	0	0	1	0	0	0	0	2	0	0	0	0	0	0	0	0	0	0	0	0	0	0	1	0	1	0	0	1	0
Bpifa3	0	0	0	0	0	0	0	2	0	0	1	0	1	0	1	0	0	0	0	0	3	0	0	1	3	1	0	0	1	0	0	0	0
Bpifb1	1	2	1	0	4	0	5	0	3	3	0	5	4	3	5	1	1	6	5	6	1	2	1	5	21	9	1	0	0	4	8	2	3
Bpifb2	0	0	0	0	0	0	2	0	0	2	0	0	0	0	0	0	1	0	0	0	0	2	3	1	0	0	1	0	0	0	0	0	1
Bpifb3	2	0	1	0	0	0	0	1	2	0	0	0	0	2	0	0	1	0	0	0	0	0	0	1	1	0	0	0	1	1	0	0	1
Bpifb4	13	17	17	25	22	17	8	17	17	20	8	21	12	17	17	19	15	34	21	28	12	17	19	22	15	20	21	26	28	31	32	26	20
Bpifb6	0	0	1	0	0	0	0	1	0	1	0	0	0	0	0	0	0	0	0	0	0	1	0	0	0	0	0	1	0	0	0	0	1
Bpifc	7	6	5	6	11	13	8	10	5	5	8	8	4	6	14	6	8	14	6	7	6	4	1	9	4	7	3	5	2	3	7	6	6
Bpnt1	442	446	452	510	456	536	447	545	565	551	495	668	553	646	519	599	567	692	682	668	554	674	608	799	699	635	877	760	759	776	727	753	511
Bptf	3367	3508	2501	2614	2889	2847	2706	3014	2772	2964	2733	2822	2510	2433	2719	2811	2873	2436	2234	2991	2943	2941	2880	3511	2502	2358	3049	2138	2380	2969	2696	3639	2913
Braf	1397	1471	1162	1255	1399	1471	1247	1354	1473	1478	1489	1457	1380	1380	1559	1631	1669	1386	1289	1601	1609	1606	1581	1652	1440	1231	2123	1639	1763	1987	1728	1981	1343
Brap	2084	2067	2084	2073	2159	2638	2128	2362	2122	2235	2141	2445	2262	2448	1936	2245	2207	2547	2380	2457	1837	2169	2111	2471	2213	2188	1828	1744	1659	2244	2040	2243	2343
Brat1	930	888	831	851	892	1053	850	909	967	901	931	1014	797	944	849	1018	1039	873	867	882	969	933	938	885	738	752	1019	879	883	1003	854	995	1006
Brca1	6413	6868	5667	5769	6348	7276	6262	7077	5771	6013	5743	5767	5322	5479	5176	5838	5831	4894	4679	5433	4933	4774	4752	6170	4945	4573	3144	2809	2736	3578	3228	3500	6754
Brca2	1053	1040	755	745	921	929	822	942	869	917	915	1330	1169	1193	958	1024	1064	1282	1177	1422	1041	1063	1041	1743	1306	1190	453	332	394	336	287	364	899
Brcc3	418	425	398	445	445	467	373	443	431	445	446	493	441	462	422	484	431	453	420	451	404	370	360	449	364	345	414	405	405	385	326	341	520
Brd1	1779	1717	1539	1666	1641	1835	1532	1675	1751	1721	1732	1795	1512	1637	1630	1758	1816	1743	1736	1824	1708	1660	1727	1868	1533	1499	1739	1578	1565	1844	1684	1815	1870
Brd2	10663	10923	9632	10043	10270	10134	8222	9098	9430	9352	9388	8768	7711	8557	8243	9575	9095	7774	7396	7128	7947	7917	7932	7778	6759	6808	8385	7508	7575	8732	8077	8469	11644
Brd3	2427	2483	2270	2423	2457	2822	2286	2589	2627	2829	2581	2932	2503	2816	2541	2898	2787	2646	2585	2821	2757	2807	2770	2680	2409	2501	3181	2890	2995	3129	2763	3150	2532
Brd3os	0	0	1	1	1	1	0	0	0	2	0	1	0	0	2	1	1	0	1	0	1	0	1	0	1	1	0	1	0	0	0	0	1
Brd4	4793	4835	4185	4461	4592	5335	4384	5110	4755	4761	4567	4930	4327	4457	4561	5060	5119	4575	4383	4818	4770	4897	4949	5129	4199	3911	5705	4688	4850	4883	4000	5389	4483
Brd7	4067	4106	3995	4278	4252	5380	4240	5019	4643	4709	4748	5394	4803	5467	4677	5307	5009	5272	5063	5396	4755	5065	5000	5067	4459	4350	4859	4486	4494	4396	3921	4093	5011
Brd8	432	434	403	366	434	478	359	432	524	498	448	535	465	555	510	537	525	620	592	619	608	536	552	795	628	639	655	642	706	748	690	743	474
Brd9	867	817	799	836	830	931	734	792	983	952	905	936	785	935	932	965	1007	1028	1012	1025	1023	1023	926	1216	1036	892	826	779	824	812	653	793	997
Brdt	1	1	0	0	0	0	0	0	0	1	0	1	2	0	0	0	1	0	0	0	0	1	0	4	0	0	0	0	0	0	0	0	3
Brf1	971	990	1006	1031	1041	1070	853	942	1069	1106	1075	1012	902	978	964	1062	1067	916	964	975	1010	955	957	876	813	791	841	723	733	755	742	748	1124
Brf2	277	300	284	286	310	262	215	272	310	284	256	270	245	291	249	286	279	279	270	257	220	272	224	262	206	239	242	227	207	207	190	203	306
Bri3bp	2712	2911	2724	2887	3088	3539	2890	3228	3094	3080	3116	3527	3211	3453	3011	3430	3297	3408	3435	3643	3093	2993	2981	3474	3186	3010	2602	2363	2294	2958	2497	2897	2991
Bricd5	324	298	327	304	281	281	224	247	308	344	282	272	240	275	275	339	318	280	297	264	298	278	280	336	340	326	428	419	362	400	450	415	376
Brinp1	1	0	0	0	0	0	0	0	0	0	1	1	0	0	0	0	0	0	0	0	0	0	2	0	2	2	0	0	0	1	0	0	0
Brinp2	0	0	0	0	0	1	0	0	0	0	0	0	0	0	0	0	0	0	0	0	0	0	0	2	0	1	0	0	0	1	0	0	0
Brinp3	7	8	10	3	3	16	4	6	5	9	6	8	9	11	7	4	2	14	6	9	2	2	3	15	9	13	5	1	2	5	4	13	8
Brip1	993	1030	858	854	905	1003	862	946	995	1042	1001	1133	1000	1091	931	1015	1078	1135	979	1194	1059	997	1011	1514	1172	1079	790	676	697	685	574	756	1013
Brix1	2260	2323	2334	2199	2436	2929	2377	2438	2282	2432	2321	2290	2091	2271	2034	2324	2181	2084	2013	2080	1920	1883	1771	1749	1666	1561	1379	1379	1347	1265	1186	1209	2771
Brk1	2326	2406	2521	2530	2627	2941	2507	2744	2833	2995	2818	3192	2965	3224	2848	3283	3090	3408	3307	3404	3183	3587	3270	3326	3030	3155	4691	4334	4367	4556	4259	4240	2888
Brms1	1254	1200	1240	1311	1267	1357	1165	1288	1306	1397	1284	1320	1045	1316	1253	1339	1359	1134	1194	1050	1118	1252	1285	1173	984	1014	894	771	852	885	805	886	1495
Brms1l	1042	1040	1090	1017	1001	1269	1016	1211	1084	1171	1151	1251	1124	1271	1098	1226	1241	1221	1136	1189	1119	1120	1126	1243	1066	1024	1000	896	952	954	838	967	1121
Brox	1562	1574	1493	1419	1530	1685	1444	1512	1569	1759	1586	1609	1461	1510	1481	1757	1797	1585	1520	1661	1653	1757	1596	1718	1580	1418	2027	1966	1886	2188	1946	2250	1630
Brpf1	1987	1994	1796	1864	1897	2219	1833	2149	2057	2051	1917	2321	2052	2259	1833	1991	2001	2178	2072	2155	1841	1941	1843	2206	1905	1796	1492	1441	1441	1753	1516	1792	2017
Brpf3	2426	2599	2159	2300	2482	2411	1886	2277	2276	2397	2248	2302	2055	2303	2059	2385	2255	2240	1999	2174	1900	1936	1988	2295	1978	1873	1566	1307	1333	2139	1929	2161	2670
Brs3	0	0	0	0	0	0	0	1	0	0	0	0	0	0	0	0	0	0	0	1	0	0	0	0	0	0	0	0	1	1	0	2	0
Brsk1	11	12	6	9	12	10	7	10	13	4	8	10	12	14	6	6	4	18	26	17	3	4	4	28	14	15	2	1	7	4	9	5	6
Brsk2	2	2	0	1	0	2	1	0	2	1	2	3	3	0	0	2	1	7	2	6	2	3	3	8	8	7	1	4	3	9	6	7	0
Brwd1	1279	1349	1024	1040	1148	1133	1095	1256	1189	1156	1140	1248	1147	1066	1165	1244	1290	1189	1053	1264	1350	1319	1243	1547	1151	1050	1472	1122	1159	1379	1190	1547	1097
Bscl2	123	141	154	137	147	111	113	134	233	247	211	228	232	233	238	237	287	265	281	309	349	359	351	495	456	438	774	706	689	889	802	906	151
Bsdc1	846	947	919	814	977	1065	898	954	1019	961	978	1122	958	1152	1001	1090	1035	1133	1117	1147	1041	1086	1039	1282	1138	1169	1449	1320	1411	1729	1678	1829	1040
Bsg	11935	12569	12647	12801	13084	15169	12467	13875	13136	13992	13440	14147	13171	14975	12529	14850	13470	14708	13816	14016	12423	13538	13314	14040	13052	13601	14045	13036	13494	18024	17342	17016	14242
Bsn	10	3	7	4	10	13	13	20	3	6	9	7	8	5	16	7	9	9	2	1	7	15	9	31	24	8	28	12	12	23	28	17	15
Bsnd	0	0	0	0	0	0	0	0	0	0	0	0	0	0	0	1	0	0	0	0	0	1	0	0	0	0	0	0	0	0	0	0	0
Bsph1	0	0	0	0	0	0	0	0	0	0	1	0	0	0	0	0	0	0	0	0	0	0	0	0	0	0	0	0	0	0	0	0	1
Bspry	1	0	5	0	3	2	1	3	4	4	2	1	0	0	2	4	3	1	2	0	5	1	7	4	4	1	9	4	0	10	2	4	1
Bst1	0	0	0	1	0	0	0	1	1	0	0	0	0	0	0	0	0	0	0	0	0	0	0	2	0	0	1	0	1	0	0	0	0
Bst2	9905	10357	10602	11029	11414	13779	11092	12872	11584	12197	11772	13810	12686	14123	10946	13567	12285	14893	14204	14086	11849	13011	12430	14605	13296	13625	13401	12703	12563	15156	14906	14589	11886
Bsx	57	84	55	46	48	53	42	45	60	70	74	68	46	57	69	68	64	68	62	63	74	68	78	61	59	47	48	44	59	37	45	32	48
Btaf1	2022	2133	1639	1804	1923	2214	1978	2148	1736	1827	1768	1853	1711	1805	1646	1813	1887	1647	1523	1831	1619	1634	1575	1699	1340	1244	1224	1032	1055	1297	1021	1270	1997
Btbd1	4138	4170	4026	4087	4451	5382	4374	4787	4762	4902	4865	4697	4281	4467	4823	5652	5395	4752	4650	4596	5546	5738	5377	4448	4142	3974	6367	5996	5788	5754	5304	5624	4636
Btbd10	563	503	499	465	507	645	443	526	520	547	520	638	585	613	441	518	504	625	632	654	468	516	438	605	569	534	527	451	473	430	405	473	582
Btbd11	7	8	11	12	2	9	2	4	7	10	3	10	9	16	15	6	7	22	22	22	6	18	12	44	40	41	6	5	7	40	29	43	6
Btbd16	7	5	2	2	5	7	8	5	7	3	10	26	23	39	5	22	11	53	59	39	7	17	8	73	62	59	16	22	12	26	23	24	6
Btbd17	0	0	0	0	0	0	0	0	0	0	0	0	0	0	1	0	1	0	0	1	0	0	0	0	0	0	0	0	0	0	0	0	0
Btbd18	34	17	24	20	28	29	23	17	22	34	36	24	26	21	33	32	29	27	17	33	41	34	51	56	48	39	41	35	43	49	40	38	27
Btbd19	59	48	72	58	45	58	49	59	42	66	71	106	67	92	54	56	59	83	71	85	67	70	55	92	79	102	87	78	108	95	90	111	63
Btbd2	2488	2485	2404	2626	2557	2367	2056	2273	3291	3251	3134	3107	2736	3172	3286	3832	3684	3613	3298	3584	4139	4389	4185	4056	3571	3651	4490	4228	4169	4285	3949	4086	2828
Btbd3	1773	1817	1666	1697	1887	2063	1779	1919	1844	2064	1871	1534	1490	1618	1817	2055	1977	1536	1523	1544	1867	2125	2010	2155	1971	1978	1633	1521	1522	1628	1457	1690	2000
Btbd6	0	0	0	0	0	0	0	0	0	0	0	0	0	0	0	0	0	0	0	0	0	0	0	0	0	0	0	0	0	0	0	0	0
Btbd7	2611	2692	2210	2336	2511	2523	2147	2382	2573	2551	2477	2556	2358	2287	2422	2609	2717	2548	2413	2696	2641	2583	2485	2875	2358	2190	2716	2250	2348	2583	2385	2758	2554
Btbd9	663	700	562	662	628	648	560	591	585	660	572	431	332	412	550	608	652	340	322	324	525	565	549	383	308	320	599	508	491	559	456	590	803
Btc	0	0	1	0	0	1	0	0	0	0	0	0	0	0	0	1	0	1	1	0	0	1	0	0	2	0	0	0	0	0	0	0	0
Btd	492	465	454	454	527	564	461	490	540	556	482	477	443	506	515	551	510	446	466	450	542	577	574	529	459	430	805	707	772	873	732	848	564
Btf3	1074	1054	994	951	998	1070	883	1005	1007	1063	983	917	791	882	790	932	921	858	805	769	819	925	847	634	641	685	945	938	870	777	725	739	1192
Btf3l4	290	302	295	320	329	338	226	299	354	367	320	254	250	239	282	348	381	233	209	216	319	374	332	279	262	282	336	343	309	323	303	307	371
Btg1	1849	1956	1982	1938	2124	2437	1847	2145	1903	1919	1931	2020	1916	2059	1671	2068	1875	2239	2204	2217	1661	1791	1836	2662	2468	2442	1601	1610	1631	2260	2187	2170	2270
Btg2	338	276	401	316	389	336	311	333	342	352	330	330	327	330	315	340	287	431	359	382	328	330	360	546	383	391	324	272	317	498	397	482	589
Btg3	1348	1385	1379	1447	1519	1892	1463	1711	1581	1596	1543	1750	1638	1797	1578	1808	1641	1850	1829	1851	1670	1678	1587	1961	1796	1781	1804	1887	1737	1928	1811	1875	1574
Btg4	2	2	0	5	1	1	1	1	0	0	1	3	0	3	0	1	3	2	1	2	3	1	2	7	2	1	0	2	1	0	3	2	1
Btk	0	2	2	0	2	3	3	4	3	1	0	4	3	3	1	2	5	4	1	4	0	5	3	6	8	5	4	2	4	2	2	2	3
Btla	0	3	0	2	1	2	0	3	0	4	2	1	1	1	0	2	0	0	3	2	0	1	1	2	3	3	0	3	3	2	2	1	1
Btn1a1	22	12	21	11	18	13	17	31	24	16	27	23	31	23	18	33	48	37	35	42	52	40	37	43	50	74	132	135	137	199	197	165	15
Btnl2	0	0	0	0	0	0	0	0	0	0	0	0	0	0	0	0	0	0	0	0	0	0	0	0	0	0	0	0	0	0	0	0	0
Btrc	921	931	855	893	897	1017	832	917	1042	1013	980	958	846	859	1028	1145	1059	974	923	974	1028	1068	1118	1116	933	903	1225	1024	1084	1159	1123	1187	1006
Bub1	2674	2628	2460	2512	2672	3713	2918	3055	3045	3249	3019	3336	2909	3256	3149	3474	3402	3837	3788	4025	3212	3112	3072	5072	4414	4323	2493	2186	2189	2188	1930	2295	3022
Bub3	3953	4070	3899	3904	4069	4818	3801	4135	4157	4450	4218	3684	3317	3566	3830	4668	4359	3833	3895	3804	4207	4366	4069	4621	4214	4258	4272	4063	3947	3631	3357	3568	4869
Bud13	1558	1562	1520	1616	1600	1720	1460	1616	1730	1748	1627	1913	1730	1827	1625	1821	1812	1766	1790	1864	1477	1571	1585	1934	1628	1624	1154	1061	1147	1152	978	1111	1776
Bud23	1744	1731	1773	1737	1844	1993	1522	1878	1756	1894	1843	1858	1753	1913	1555	1816	1779	1738	1723	1632	1522	1619	1611	1365	1229	1348	1143	1076	1077	864	798	845	2145
Bud31	1401	1542	1496	1524	1573	1963	1566	1767	1561	1770	1669	1695	1601	1785	1524	1752	1643	1768	1699	1696	1462	1626	1676	1694	1612	1593	1831	1667	1623	1786	1676	1670	1797
Bves	0	0	0	0	1	0	0	0	0	0	0	1	0	1	0	0	0	0	0	0	0	0	0	0	0	0	0	0	0	0	0	0	1
Bysl	245	234	217	221	256	309	196	233	212	262	230	253	213	270	185	214	251	256	269	227	163	180	161	215	172	215	122	145	138	134	97	137	271
Bystin	0	2	0	1	1	0	0	0	0	0	1	0	0	1	1	0	0	0	1	0	0	0	2	1	0	0	0	0	0	0	0	1	3
Bzw1	11536	11558	11408	11404	12174	14507	11399	12460	12070	12630	12063	12203	11253	11760	11647	13242	12662	11881	11347	11623	12495	13456	12437	11427	10749	10554	10077	9881	9301	10726	9655	10308	13490
Bzw2	2565	2649	2626	2593	2695	3342	2711	3095	2730	2863	2841	2674	2630	2775	2503	3008	2692	2498	2405	2595	2476	2720	2570	2413	2137	2197	2171	2012	2037	1923	1854	1920	3083
C1d	1332	1395	1350	1248	1400	1734	1363	1555	1357	1459	1350	1366	1229	1322	1297	1359	1491	1369	1323	1232	1337	1442	1406	1292	1201	1158	1366	1251	1238	1182	1090	1190	1658
C1galt1	455	505	487	476	466	520	525	527	510	483	514	489	416	422	447	550	505	423	435	432	454	470	371	512	471	408	351	329	301	395	358	387	582
C1galt1c1	734	778	780	837	850	975	787	809	849	963	870	962	900	1019	836	1032	968	994	975	918	929	1028	841	1121	954	965	742	739	754	894	787	802	951
C1galt1c1l	0	0	0	0	0	0	0	0	0	0	0	0	0	0	0	0	0	0	0	0	0	0	0	0	0	0	0	0	0	0	0	0	0
C1H12orf29	337	327	318	345	338	426	353	394	460	460	482	545	501	500	510	505	518	538	552	619	568	544	536	648	560	522	865	799	864	838	751	837	352
C1H12orf45	3191	3208	3094	3276	3274	4248	3461	3793	3099	3273	3122	2899	2750	3010	2907	3442	3204	2525	2358	2532	2947	3216	3097	2633	2286	2323	2064	1798	1881	2008	1760	1830	3920
C1H12orf66	466	500	507	525	471	504	486	514	541	524	532	519	479	514	540	581	545	510	507	468	543	537	500	492	446	427	431	445	410	438	386	431	543
C1H12orf73	319	319	332	309	330	319	211	283	336	314	320	302	326	321	247	332	308	366	346	375	300	306	346	340	325	353	319	302	315	288	252	276	359
C1H12orf75	572	577	626	602	628	763	610	694	792	783	766	835	772	823	862	1004	960	953	900	889	933	1046	1023	1032	816	916	980	858	899	957	912	940	642
C1H14orf119	392	407	379	391	418	547	421	444	352	451	416	531	447	549	363	447	424	533	486	546	407	420	408	388	391	417	297	268	303	364	304	350	419
C1H19orf44	281	306	265	265	314	376	288	314	336	289	305	417	315	419	299	331	354	408	360	396	326	308	327	333	300	300	344	314	369	277	284	300	333
C1H1orf43	537	555	576	545	576	664	512	609	621	647	629	675	600	705	596	693	669	677	661	783	675	740	722	765	729	680	1242	1155	1140	1061	1044	1038	642
C1H2orf49	384	407	418	480	456	559	468	514	488	540	513	632	527	562	556	508	591	586	583	586	541	537	498	653	595	620	768	659	721	862	747	853	482
C1H3orf67	552	544	482	467	541	579	462	516	489	579	546	644	592	635	534	596	592	568	578	556	576	584	555	567	501	452	287	239	266	306	290	332	557
C1H4orf46	951	993	1009	975	1029	1080	801	873	1066	1068	976	979	960	1018	895	1122	1079	1288	1172	1171	863	1020	934	1548	1388	1431	659	601	612	681	560	584	1151
C1H4orf47	194	208	193	198	231	312	228	211	236	229	221	215	189	224	239	259	253	204	222	255	266	299	265	366	325	310	489	450	480	590	497	534	241
C1H6orf106	4470	4842	4432	4696	4956	5418	4495	4879	4886	5082	4795	4717	4207	4655	4645	5482	5065	4569	4368	4533	4659	4801	4717	4945	4398	4324	4576	3888	3999	5006	4314	4852	5253
C1H6orf136	696	661	728	718	730	811	692	722	799	836	816	843	737	862	759	843	847	926	838	942	837	821	880	909	797	800	1215	1070	1134	1280	1142	1256	789
C1H6orf141	47	48	49	53	59	55	66	75	70	97	65	96	87	73	61	87	86	118	88	77	75	94	95	89	64	84	55	62	38	35	43	42	84
C1H6orf89	2383	2396	2461	2533	2797	2461	1942	2218	2806	2920	2809	3207	2796	3167	2717	3160	3015	3211	3209	3172	2997	3138	2970	3404	2817	2851	3555	3178	3365	3368	3081	3267	2676
C1H8orf48	258	224	278	270	276	293	274	268	329	359	321	315	311	336	280	375	349	353	366	372	424	420	369	347	323	297	365	311	393	331	284	331	328
C1qa	0	0	0	0	0	0	0	0	0	0	0	0	0	0	0	0	0	0	2	0	0	0	0	0	0	0	0	0	0	0	0	0	0
C1qb	0	0	0	0	0	0	0	0	0	0	0	0	0	0	0	0	0	0	0	0	0	0	0	0	0	0	0	0	0	0	0	0	0
C1qbp	2697	2854	2679	2660	2848	3575	2843	3124	2697	2797	2803	2706	2524	2777	2409	2917	2678	2494	2457	2448	2257	2471	2396	2078	1946	1891	2066	1967	1907	1703	1532	1488	3502
C1qc	0	1	0	0	0	0	0	0	0	0	0	0	0	0	0	0	0	0	0	0	0	0	0	0	0	0	0	0	0	0	0	0	0
C1ql1	0	0	0	0	1	0	0	0	0	0	1	0	0	0	1	0	0	0	0	1	1	0	0	0	0	0	0	0	0	1	1	0	0
C1ql2	0	0	0	0	0	0	0	1	0	0	0	0	0	1	0	0	0	0	0	0	0	1	0	1	1	0	0	1	0	2	0	1	0
C1ql3	33	42	42	38	62	30	36	41	48	48	38	30	27	31	47	41	53	33	22	26	46	43	28	41	26	29	37	25	31	36	29	45	47
C1ql4	48	43	34	38	47	44	40	41	37	41	24	23	21	23	38	34	46	24	39	23	31	21	32	48	44	58	33	26	35	44	46	47	50
C1qtnf1	1748	1748	1856	1886	1971	2498	2136	2347	2232	2295	2226	2678	2490	2751	2328	2602	2628	2997	2711	2767	2687	2740	2622	3183	2984	2888	2485	2360	2258	3276	2974	3319	2065
C1qtnf12	44	38	35	36	31	28	31	31	48	41	49	22	24	25	25	31	35	17	18	15	25	23	35	29	24	18	14	19	15	36	33	50	32
C1qtnf2	50	51	40	55	65	69	60	66	72	91	84	103	114	96	79	88	94	122	101	113	91	99	80	140	91	121	107	97	99	105	79	89	55
C1qtnf3	0	0	0	0	0	0	0	0	0	0	0	0	0	0	0	0	0	0	0	0	0	0	0	0	0	0	0	0	0	0	0	0	0
C1qtnf4	0	0	2	0	0	0	0	0	0	0	0	0	0	0	0	0	0	0	0	1	0	2	0	0	0	0	1	0	0	1	4	0	0
C1qtnf5	439	463	442	515	490	494	438	493	471	503	515	608	566	594	442	516	464	665	556	493	444	488	479	572	523	602	531	553	565	684	702	670	520
C1qtnf6	166	149	177	192	166	181	161	166	259	246	232	303	285	310	264	313	320	435	428	455	420	507	458	610	581	576	745	746	775	1251	1144	1142	185
C1qtnf7	0	0	0	0	0	0	0	0	0	0	0	0	0	0	0	0	0	0	0	0	0	0	0	0	0	0	0	0	0	0	0	0	0
C1r	2824	2863	3051	3239	3317	3746	3091	3480	3968	4306	4010	4854	4375	4824	4266	5040	4820	5513	5312	5829	5387	5599	5522	6797	6090	5866	7555	6876	7215	8694	7953	8622	3248
C1rl	101	79	124	130	121	99	95	85	166	220	152	234	199	237	194	234	221	371	381	370	196	227	221	543	438	460	282	309	306	645	627	695	108
C1s	2453	2416	2458	2679	2716	2666	2253	2599	2849	3044	2848	3183	2939	3313	2863	3300	3066	3739	3447	3614	3082	3272	3356	4640	4138	3977	3586	3343	3506	4753	4384	4712	2900
C2	1	5	0	2	2	2	4	3	6	4	3	2	2	6	2	8	3	3	1	6	2	4	3	10	4	10	11	5	10	20	17	19	1
C2cd2	2311	2391	2104	2254	2393	2974	2441	2777	2163	2241	2208	2671	2297	2447	2001	2160	2222	2373	2280	2522	2057	2049	1895	2360	2048	1937	1859	1636	1629	1737	1606	1853	2497
C2cd2l	751	739	674	748	770	854	657	751	767	834	863	1146	944	1184	850	927	898	1290	1242	1219	876	885	884	1476	1272	1246	1112	1098	1095	1319	1183	1279	765
C2cd3	2151	2123	1643	1839	2034	2320	2049	2347	2003	2141	2082	2268	2050	2105	1925	2154	2103	1930	1800	2198	1924	2186	2057	2175	1860	1782	1566	1321	1519	1573	1552	1620	2174
C2cd4a	0	0	0	0	0	0	0	0	0	2	0	0	0	0	0	0	0	0	0	0	0	0	0	0	0	0	0	0	0	0	0	0	0
C2cd4c	0	0	0	0	0	0	0	0	0	0	0	0	0	0	0	0	0	0	0	0	0	0	0	0	0	0	0	0	0	0	0	0	0
C2cd5	992	1029	845	819	983	850	806	807	939	1055	851	790	694	779	977	1052	1096	820	787	828	1024	1045	1030	1294	1042	956	913	763	815	959	836	998	1008
C2cd6	426	374	271	270	369	451	376	428	353	369	342	475	426	334	402	338	400	433	410	479	475	475	411	824	457	457	583	397	439	451	347	495	313
C2H12orf10	1305	1289	1413	1410	1478	1560	1296	1558	1436	1496	1408	1514	1486	1679	1292	1610	1448	1730	1597	1626	1284	1405	1349	1539	1314	1331	1817	1596	1582	1348	1280	1283	1621
C2H18orf21	358	405	393	383	349	485	387	381	424	415	396	525	437	485	396	437	397	469	457	461	353	354	381	454	377	358	358	321	329	351	313	318	492
C2H18orf25	727	663	593	690	679	717	614	730	712	726	695	715	617	704	657	823	747	733	693	722	738	719	676	892	662	675	713	675	628	725	668	703	678
C2H18orf32	297	295	268	276	300	274	220	249	314	330	333	382	346	365	289	381	381	477	411	465	358	400	383	528	539	542	621	608	609	707	697	694	316
C2H1orf159	1891	1917	1795	1824	1901	2221	1780	2103	2168	2197	2228	2823	2283	2733	2187	2360	2436	2750	2824	3024	2537	2422	2317	3084	2598	2425	2408	2089	2141	2445	2174	2339	2080
C2H22orf23	17	12	4	11	8	7	9	12	15	11	11	19	11	18	10	19	9	18	12	16	16	15	9	11	12	12	9	17	26	8	6	11	11
C2H5orf22	685	678	694	665	745	910	800	853	827	831	824	1230	1065	1179	803	1029	959	1233	1165	1309	843	992	917	1408	1220	1163	1072	981	1006	954	865	951	750
C2H5orf34	289	281	273	239	289	318	312	351	302	300	309	448	357	457	296	373	332	440	447	511	320	318	345	417	367	333	173	158	156	177	149	163	333
C2H5orf51	594	592	503	518	560	634	535	545	637	632	621	680	628	608	613	718	683	681	647	672	717	763	653	758	697	550	929	919	845	946	869	944	645
C2H5orf63	216	226	240	237	247	327	220	322	235	276	233	224	221	216	249	297	258	177	211	208	281	331	325	252	195	198	292	266	286	251	248	269	270
C2H6orf120	324	364	355	425	379	380	325	394	446	414	368	369	321	359	368	431	361	382	418	369	412	463	397	402	359	387	469	437	459	486	426	423	468
C2H8orf37	97	117	103	104	101	153	106	121	143	132	111	149	124	157	137	169	160	180	159	159	178	160	148	154	156	142	202	189	221	171	154	181	123
C2H9orf72	339	268	332	324	375	378	278	351	353	394	400	489	452	448	341	394	394	490	544	529	406	414	398	493	482	401	405	405	404	398	344	402	376
C3	541	558	322	365	423	452	443	495	398	393	337	469	438	425	367	365	345	560	475	604	404	393	398	817	612	617	947	644	885	1172	1136	1316	528
C3ar1	12	16	12	9	11	24	10	16	16	10	13	31	19	33	21	14	10	38	44	40	16	20	15	35	25	24	8	10	10	10	12	6	10
C3H10orf88	665	741	636	604	743	838	642	757	713	715	689	788	692	725	590	730	687	734	692	710	571	640	623	740	629	603	674	572	572	671	569	665	733
C3H11orf58	3394	3522	3496	3520	3653	4265	3548	3939	3710	3912	3773	3891	3862	4010	3469	4189	3851	4078	3947	3925	3866	4273	3898	3834	3366	3513	5072	4923	4804	4656	4317	4347	4132
C3H11orf98	957	1008	1028	1138	1151	1310	1072	1286	1252	1266	1231	1312	1228	1409	1133	1441	1205	1300	1201	1263	1146	1296	1221	979	946	941	808	748	777	581	623	599	1210
C3H16orf70	829	844	725	738	833	846	806	844	829	953	848	962	798	995	821	1001	970	927	879	966	938	888	932	901	789	766	996	945	966	1005	846	981	909
C3H16orf87	597	559	569	600	594	658	511	676	626	697	662	679	658	646	616	717	658	688	665	668	629	667	626	758	744	749	792	719	690	673	587	664	684
C3H19orf53	1518	1489	1601	1653	1594	1730	1359	1610	1702	1829	1741	1765	1683	1829	1687	1948	1791	1788	1804	1688	1831	1987	1841	1639	1568	1615	1768	1656	1657	1473	1299	1397	1801
C3H6orf62	3657	3582	3370	3404	3483	3741	3110	3444	3625	3475	3408	3171	2871	3005	3352	3748	3834	3072	2999	3113	3603	3533	3746	3815	3466	3260	3942	3686	3529	3975	3402	4224	3628
C3H7orf25	513	504	487	524	592	607	509	599	509	579	505	591	522	624	496	568	513	549	506	542	485	497	459	551	468	477	399	383	349	371	325	320	646
C4a	84	90	78	103	78	66	40	59	86	79	71	35	31	36	74	86	95	40	42	39	80	69	62	55	40	41	43	37	40	54	48	59	88
C4bpa	1	0	0	0	2	0	0	0	1	2	0	0	1	1	0	2	2	1	0	0	1	0	0	3	1	0	1	0	1	4	0	0	0
C4bpb	15	10	11	2	7	9	4	8	6	6	10	8	3	9	7	10	5	1	3	5	6	10	14	10	5	5	20	13	11	21	8	16	7
C4H11orf1	171	175	157	165	172	179	146	149	199	203	178	204	161	181	171	205	172	201	228	212	223	197	207	273	210	224	138	129	112	133	103	116	224
C4H11orf71	105	132	103	112	106	92	75	85	112	111	76	76	82	77	91	107	117	98	103	90	117	116	117	120	99	111	163	151	164	146	127	140	156
C4H15orf65	20	7	11	13	10	8	9	15	10	15	12	26	20	22	8	19	17	16	19	22	8	23	18	33	29	15	19	25	19	27	18	12	10
C4H21orf91	76	109	68	74	56	87	73	92	70	77	71	98	70	62	76	81	73	90	61	84	66	86	61	92	63	68	65	71	57	57	63	82	72
C4H7orf26	1129	1251	1284	1302	1351	1538	1232	1405	1359	1364	1360	1551	1347	1489	1336	1530	1481	1516	1449	1508	1351	1334	1362	1550	1357	1414	1537	1412	1393	1509	1434	1488	1356
C5ar1	1	0	2	7	2	6	7	3	0	2	4	0	2	4	1	3	6	5	6	5	4	3	3	9	13	5	4	4	3	11	7	20	3
C5ar2	170	129	155	174	182	207	170	192	210	177	177	263	185	226	198	183	225	238	259	256	226	222	212	267	277	248	187	178	191	221	227	208	153
C5H19orf24	142	134	128	146	135	147	105	112	109	145	128	97	75	92	96	142	129	83	74	76	142	148	127	120	117	131	117	94	86	119	102	99	181
C5H1orf112	1684	1651	1613	1587	1712	2191	1729	1875	1783	1900	1879	2155	1788	1923	1791	2163	1980	2106	1990	2085	2044	2028	1947	1851	1715	1595	1190	1117	1124	1026	924	1045	1804
C5H1orf21	645	635	655	630	741	864	688	739	788	791	728	786	710	804	817	948	866	793	727	755	840	860	838	885	837	795	579	574	547	549	576	588	712
C5H2orf76	24	26	29	16	22	24	25	25	34	32	35	17	21	18	30	34	32	24	18	21	26	30	24	34	17	16	81	71	85	73	58	50	29
C6	10	17	13	11	16	16	11	9	18	9	10	10	9	11	11	14	8	8	9	7	5	6	7	14	18	14	9	8	10	12	14	19	14
C6H15orf41	1053	1066	963	1008	1056	1133	899	1074	1067	1098	1122	989	883	1038	1056	1195	1189	1016	1018	1055	1089	1151	1079	1357	1241	1132	1223	1150	1116	1215	1131	1223	1100
C6H19orf48	2773	2631	2754	2670	2833	2748	2262	2463	2596	2731	2587	2268	1959	2309	2467	2736	2597	2113	2144	2017	2365	2292	2287	2024	1823	1777	2223	2099	2042	1819	1699	1779	3129
C6H20orf194	1426	1427	1363	1411	1403	1529	1339	1547	1427	1577	1476	1684	1594	1575	1433	1687	1656	1781	1600	1914	1594	1779	1682	2189	1802	1837	1669	1447	1551	1774	1600	1877	1523
C6H20orf27	446	465	482	516	502	644	513	596	553	542	566	637	541	645	499	604	566	705	644	617	603	618	568	597	509	560	625	583	561	641	523	583	500
C7	20	27	20	14	13	14	11	14	21	26	20	25	14	15	14	20	18	18	36	28	25	30	26	54	43	39	61	47	58	68	43	76	15
C7H16orf72	2025	2024	1886	1865	1989	2283	1748	1964	1974	2208	2015	1889	1718	1722	1950	2155	2283	1757	1737	1868	2133	2174	1935	2294	2067	2007	2436	2120	2092	2499	2173	2548	2063
C7H16orf91	1102	1084	1078	1126	1156	1372	1127	1187	1223	1218	1225	1191	1209	1212	1085	1294	1161	1212	1086	1147	1105	1167	1133	1107	989	1051	889	843	832	819	800	830	1302
C7H17orf75	93	106	93	95	89	85	70	68	107	103	109	134	113	134	141	136	138	147	136	142	142	144	132	174	156	139	227	195	221	160	152	153	107
C7H17orf80	264	280	250	288	280	302	228	263	315	306	288	316	257	330	318	343	313	359	355	333	302	333	302	295	291	298	336	314	326	276	274	315	317
C8a	0	0	0	0	0	0	1	0	0	0	1	0	0	1	0	0	0	0	0	0	0	1	0	2	0	0	0	0	0	0	0	2	0
C8b	1	1	3	0	1	0	0	1	2	3	2	0	1	1	0	0	0	1	1	0	1	0	2	3	2	1	2	1	3	6	5	3	0
C8g	2	4	6	6	4	1	3	1	3	6	13	5	2	10	7	2	1	3	5	6	14	8	7	7	7	7	9	10	9	7	14	10	4
C8H12orf4	302	315	290	278	319	294	223	266	287	298	281	313	254	265	277	306	325	304	294	298	243	327	322	337	324	321	440	420	439	529	427	478	329
C8H2orf42	290	331	244	299	307	325	248	292	301	273	283	327	286	331	257	263	264	302	262	289	239	241	235	255	236	199	149	173	173	184	176	168	345
C9	0	0	0	1	0	0	1	0	0	0	0	0	0	0	0	0	0	0	0	0	0	0	0	0	0	0	0	0	0	0	1	0	0
Ca1	0	0	0	0	0	0	0	0	0	0	0	0	0	0	0	0	0	0	0	0	0	0	0	0	0	0	0	0	0	1	0	0	0
Ca10	33	38	32	26	30	31	26	25	43	29	26	27	18	20	41	43	32	33	39	24	34	36	43	58	67	47	58	43	43	79	76	123	38
Ca11	2	2	1	2	1	0	1	3	2	0	3	2	2	5	0	2	3	3	3	5	1	3	1	6	6	5	5	4	3	9	13	11	1
Ca12	1	1	0	1	1	1	1	1	0	0	0	0	0	0	0	0	0	0	0	2	0	1	1	1	0	0	0	0	0	1	3	2	2
Ca13	2	1	0	1	0	1	1	0	0	2	2	0	2	4	0	2	0	0	0	0	0	0	1	0	0	0	0	0	1	2	0	0	0
Ca14	52	36	37	49	47	59	48	44	52	63	46	67	58	60	54	58	60	67	58	60	61	73	53	84	86	66	83	67	71	109	100	114	39
Ca2	0	0	0	0	0	0	1	0	1	0	0	0	0	1	2	0	0	1	2	0	0	0	0	0	2	0	0	0	1	0	2	0	0
Ca3	249	275	255	257	289	311	256	269	308	288	298	302	273	266	320	378	358	329	312	329	353	380	352	323	294	293	335	291	307	161	162	161	317
Ca4	0	1	0	0	0	2	0	1	0	0	0	0	1	0	1	0	0	1	0	0	2	2	0	1	1	2	0	0	0	0	0	0	0
Ca5a	4	7	3	4	5	5	5	12	1	6	5	8	4	8	6	3	6	5	4	11	8	4	0	7	8	5	5	2	2	6	6	11	6
Ca5b	990	928	1010	1033	1030	966	863	880	1201	1299	1242	1292	1238	1328	1283	1470	1425	1526	1500	1518	1471	1466	1461	1904	1494	1488	1924	1772	1734	1894	1591	1942	1186
Ca6	0	0	0	0	0	0	0	0	1	0	0	0	0	0	1	0	0	0	0	1	1	0	0	0	0	1	0	0	1	0	0	1	0
Ca7	2	0	0	0	0	1	0	0	0	0	0	0	0	0	0	0	0	1	0	0	0	0	0	4	0	1	2	0	0	4	3	2	0
Ca9	59	74	73	63	83	66	48	65	80	83	75	80	63	69	68	95	106	73	79	88	95	114	92	119	100	99	148	154	160	118	109	102	72
Caap1	623	625	575	567	559	676	548	641	575	594	643	633	585	658	581	602	601	649	568	670	623	601	564	744	642	599	481	457	450	451	389	436	639
Cab39	1278	1261	1148	1227	1247	1453	1098	1301	1293	1355	1342	1248	1141	1206	1363	1521	1501	1279	1160	1368	1394	1407	1384	1437	1347	1285	1364	1230	1346	1332	1176	1390	1316
Cab39l	494	482	449	521	525	536	398	501	633	695	630	689	636	632	703	759	666	675	609	752	734	785	692	728	698	730	910	828	799	839	718	833	582
Cabcoco1	0	0	0	0	0	1	0	0	0	0	0	0	0	0	0	0	0	0	0	0	0	0	0	0	1	0	0	0	0	0	0	2	0
Cabin1	3278	3333	2836	2936	3213	3805	3280	3662	3271	3385	3136	3476	3255	3296	3146	3229	3335	3482	3233	3647	3378	3484	3495	4178	3137	3064	2719	2106	2346	2539	2117	2634	3295
Cables1	196	198	165	157	198	258	203	228	176	194	162	172	167	175	162	187	176	166	144	167	123	127	166	163	113	135	102	90	93	108	85	108	199
Cables2	1686	1735	1523	1581	1654	1776	1374	1570	1569	1725	1517	1646	1540	1657	1477	1685	1554	1691	1532	1616	1501	1485	1479	1543	1510	1415	812	768	863	962	854	920	1928
Cabp1	4	7	9	2	6	2	4	3	9	10	11	8	6	17	5	3	13	19	11	12	7	5	1	30	24	30	6	3	8	15	10	9	5
Cabp2	2	6	1	1	3	6	2	2	2	3	2	4	1	3	1	3	5	3	3	4	2	1	5	7	4	4	3	0	1	4	1	7	5
Cabp7	4	8	10	10	3	6	3	10	4	1	7	11	2	4	2	6	7	3	6	3	5	2	4	1	5	7	12	4	9	21	13	9	6
Cabs1	0	0	0	0	0	0	0	0	0	0	0	0	0	0	0	0	0	0	0	0	0	0	0	0	0	0	0	0	0	0	0	0	0
Cabyr	84	79	74	68	69	47	36	36	91	75	67	66	43	44	67	70	84	72	66	76	61	75	57	105	68	97	75	56	78	122	119	129	79
Cacfd1	621	658	673	683	714	738	580	663	691	731	665	701	596	666	710	839	737	585	578	592	788	767	792	549	496	524	706	667	673	490	471	511	830
Cachd1	1120	1106	923	980	976	1264	1070	1195	989	1057	960	942	927	852	980	1108	1144	857	839	919	1133	1181	1121	1107	872	893	1307	1031	1072	1053	1013	1173	1086
Cacna1a	124	113	94	95	116	116	72	79	123	125	93	82	78	115	124	176	148	124	110	102	197	155	161	140	135	132	240	191	248	247	191	241	90
Cacna1b	2	5	8	4	2	3	3	2	4	3	3	5	4	1	1	4	3	7	5	6	3	2	2	19	8	8	4	3	0	6	6	15	1
Cacna1c	794	810	509	583	647	689	650	686	620	602	573	562	529	475	547	557	561	449	420	458	622	602	543	775	542	431	542	461	490	473	408	516	681
Cacna1d	12	10	17	11	12	10	8	13	18	14	15	16	9	13	11	11	10	22	17	24	13	8	14	25	18	19	7	2	7	13	9	11	16
Cacna1f	0	0	0	0	0	0	0	0	0	0	0	0	0	0	0	0	0	0	0	0	0	0	0	0	0	0	0	0	0	0	0	0	0
Cacna1g	141	119	133	146	160	107	103	121	210	179	194	213	176	170	220	223	228	243	210	242	261	260	223	373	326	305	281	207	259	397	328	422	135
Cacna1h	1	1	0	0	2	1	0	1	5	1	3	2	1	0	1	0	3	1	1	2	2	1	0	0	3	1	1	1	4	4	3	0	0
Cacna1i	341	290	271	267	314	242	191	242	336	346	307	173	171	169	380	364	452	174	197	221	536	490	523	286	213	217	756	543	662	654	606	725	300
Cacna1s	4	2	2	2	2	1	0	1	3	0	5	5	0	0	1	0	3	3	3	1	2	1	1	4	2	1	3	1	5	3	4	9	4
Cacna2d1	1299	1292	990	970	1086	1276	1148	1307	1116	1134	1140	1350	1301	1256	1098	1195	1358	1003	894	1091	1280	1253	1180	1209	840	860	1596	1278	1313	1426	1334	1663	1218
Cacna2d2	53	36	46	47	42	32	31	38	67	52	50	48	46	50	62	61	88	53	64	65	77	94	80	92	78	65	147	121	113	107	122	121	38
Cacna2d3	593	553	566	525	557	872	749	814	623	598	586	707	594	652	587	651	719	497	489	492	593	633	600	673	626	551	387	377	365	510	435	501	688
Cacna2d4	3	7	6	2	3	5	5	2	1	7	2	0	0	4	8	4	10	1	3	3	5	3	2	2	8	2	1	6	3	8	2	4	1
Cacnb1	0	1	0	0	1	2	4	2	2	0	1	2	1	1	1	4	4	2	2	2	1	1	3	6	2	1	7	1	4	7	6	2	5
Cacnb2	18	21	14	18	16	19	16	26	15	11	17	22	24	15	20	16	20	23	19	20	22	29	20	41	27	20	41	31	37	45	41	44	15
Cacnb3	388	348	381	416	360	434	345	373	514	522	504	605	514	614	550	621	624	656	660	663	639	651	643	722	707	682	650	618	679	751	682	711	390
Cacnb4	293	318	278	298	331	429	369	355	310	313	301	483	437	520	319	359	375	502	534	572	354	351	365	1082	985	849	352	273	326	537	428	534	311
Cacng1	1	0	0	0	0	0	1	0	0	0	0	0	0	0	0	0	0	0	0	0	0	0	0	0	0	0	0	0	0	0	0	0	0
Cacng2	0	2	1	0	0	0	0	0	0	0	0	0	0	0	1	1	0	0	0	0	0	1	0	0	0	0	0	0	0	0	0	0	1
Cacng3	0	0	0	0	0	0	1	0	0	0	0	0	0	0	0	0	0	0	0	0	0	0	0	0	0	0	1	0	0	0	0	0	0
Cacng4	705	603	709	714	697	783	567	702	693	753	683	603	444	595	666	653	760	507	551	501	648	556	523	576	562	473	478	456	522	634	564	624	720
Cacng5	0	0	0	0	0	0	0	0	0	0	0	0	0	0	0	0	0	0	0	0	0	0	0	0	0	0	0	0	0	0	0	0	0
Cacng6	37	35	23	22	28	31	21	18	23	24	30	29	22	17	24	46	44	13	12	31	34	25	29	28	29	15	42	18	34	32	19	24	23
Cacng7	0	0	0	0	0	0	0	0	0	1	0	1	0	1	0	0	1	0	1	1	1	0	0	0	1	0	1	0	0	3	0	0	1
Cactin	1891	1868	1773	1755	1883	2464	1948	2348	1807	1830	1731	1861	1571	1818	1600	1791	1734	1568	1411	1059	1417	1520	1490	1216	1214	1158	1020	944	943	908	849	895	2031
Cacul1	1614	1671	1469	1492	1696	1754	1434	1591	1629	1678	1601	1531	1268	1464	1613	1754	1767	1414	1414	1525	1680	1708	1647	1693	1510	1458	1724	1509	1507	1891	1519	1778	1752
Cacybp	2363	2407	2502	2594	2714	3302	2623	2921	2622	2713	2621	2575	2340	2474	2321	2810	2669	2600	2468	2283	2580	2634	2359	2083	2115	2214	2546	2355	2228	2178	1888	1998	3032
Cad	9710	10406	6619	7193	7836	10472	9760	11306	7217	7420	6938	9766	9311	7706	6277	6494	6721	7506	6538	8222	6243	6200	6932	7233	4702	4637	5041	3547	3928	3080	2680	3716	8485
Cadm1	0	0	0	0	0	0	0	0	0	0	0	0	0	0	0	0	0	0	2	1	0	0	0	1	0	1	0	0	0	0	0	0	0
Cadm2	37	23	26	21	27	33	20	24	15	16	22	21	18	17	28	18	24	20	24	27	24	26	28	37	31	24	31	26	31	38	35	43	24
Cadm3	0	0	0	0	0	0	0	0	0	0	0	0	0	0	0	0	0	0	0	0	0	0	0	0	0	0	0	0	0	0	0	0	0
Cadps	125	126	117	95	120	87	78	75	104	104	101	101	58	80	100	124	117	62	80	69	117	127	105	82	83	71	32	36	31	65	48	57	144
Cadps2	386	347	312	375	384	484	310	390	316	331	372	351	322	328	303	397	331	330	298	324	302	338	334	316	267	273	311	299	269	295	263	241	431
Cage1	0	0	0	0	0	0	0	0	0	0	0	0	0	0	0	0	0	0	0	0	0	0	0	0	0	0	0	0	0	0	0	0	0
Calb1	0	0	0	0	0	0	0	0	0	0	1	0	0	0	0	0	0	0	0	2	1	0	0	0	1	0	0	0	0	0	0	0	1
Calb2	0	0	0	0	0	0	0	0	0	0	0	0	0	0	0	0	0	0	0	0	0	0	0	0	0	0	0	0	0	0	0	1	0
Calcoco2	2960	2923	3038	3050	3150	3764	2830	3199	3271	3307	3187	3330	3058	3353	2950	3429	3236	3510	3249	3454	3212	3574	3398	3700	3274	3330	3054	2806	2806	3445	3125	3481	3448
Calcr	69	54	109	80	83	87	87	96	99	110	138	92	82	89	121	136	143	121	130	122	147	153	152	239	257	241	181	176	179	369	344	396	62
Calcrl	2	2	2	0	0	0	3	0	1	0	1	0	6	1	2	0	2	2	3	2	1	0	1	3	4	0	1	1	4	2	3	0	3
Cald1	12160	12220	11830	12292	12483	15949	13439	15033	12831	13477	12866	14235	12710	13732	12800	14709	13937	13527	12715	12765	14004	14190	14014	14879	13536	12887	14882	14471	14529	17852	16510	17346	13776
Calhm1	0	0	0	0	0	0	0	0	0	2	1	0	0	1	0	0	3	0	1	0	1	2	2	2	0	0	0	0	0	1	0	0	0
Calhm2	191	188	206	191	179	217	141	223	219	220	198	202	217	253	208	216	257	262	234	223	267	283	268	263	227	245	220	188	226	137	154	177	224
Calhm3	63	65	86	70	72	72	56	69	76	75	74	97	107	128	83	77	63	111	124	105	72	83	73	113	104	117	91	74	82	104	108	124	76
Calhm4	0	0	0	0	0	0	0	0	0	0	0	0	0	0	0	0	0	0	0	0	0	0	0	0	0	0	0	0	1	0	0	0	0
Calhm5	9	10	18	21	9	17	10	12	17	14	15	26	29	34	8	14	18	30	40	43	15	18	14	43	44	24	6	8	7	20	10	7	16
Calhm6	0	0	1	0	1	2	2	1	2	1	3	3	3	1	1	1	8	5	4	3	6	4	2	8	4	2	3	5	3	7	0	8	0
Calm1	8440	8783	9148	9160	9496	11180	8696	9355	9696	9985	9881	9843	9002	9880	8709	10790	9899	9747	9409	9735	9581	10037	9302	8383	7688	7897	6323	5922	5889	5565	5256	5347	10280
Calm2	4603	4714	4870	4762	4970	5907	4256	4830	4814	5076	5223	4621	4232	4369	4409	5523	5084	4951	4781	4674	5124	5463	5001	5300	5040	5325	5786	5506	5727	5621	5281	5480	5772
Calm3	1872	1900	1962	2025	2086	2235	1844	2131	2274	2299	2167	2293	2147	2467	2228	2688	2530	2693	2618	2223	2656	2715	2744	2995	2712	2675	2657	2661	2576	3271	3104	3072	2070
Calml3	0	2	2	0	1	2	1	0	2	3	2	6	1	2	0	0	1	2	11	6	1	0	1	8	8	1	0	0	0	0	2	0	2
Calml4	8	5	4	5	5	8	4	6	5	8	12	3	8	9	4	8	12	12	6	13	19	15	20	26	15	8	38	28	32	42	24	55	2
Calml5	0	0	1	0	0	0	0	0	1	0	0	0	0	0	0	0	0	0	0	0	0	0	0	0	0	0	0	0	0	0	0	0	0
Calmodulin	4041	4211	4296	4342	4347	5009	4287	4631	4379	4732	4628	4309	4107	4555	4341	5127	4818	4413	4263	4377	4357	4842	4720	4597	4019	4103	3967	3887	3860	3788	3732	3649	5083
Caln1	0	0	0	2	0	1	0	1	3	2	0	0	2	3	2	0	0	1	0	0	1	0	1	0	0	1	0	1	2	2	3	1	1
Calr	44774	45831	48509	51226	53506	58805	49096	55324	55417	57729	54708	58512	55425	61518	53696	64594	58815	61687	58448	61300	56404	60803	62367	65840	57171	58876	95072	88121	88913	99369	95930	97212	52756
Calr3	36	28	28	31	28	30	22	26	43	33	26	19	37	41	29	35	38	34	24	36	42	33	46	35	29	19	57	41	44	40	53	54	32
Calu	2909	2944	2827	2816	2980	3296	2804	3015	3168	3147	3031	3385	3079	3504	3075	3559	3410	3542	3325	3488	3439	3776	3415	3612	3093	3024	3912	3852	3708	4424	4099	4175	3349
Caly	0	0	1	0	0	0	0	0	0	0	0	0	0	2	0	0	0	0	0	0	0	0	0	0	0	1	0	0	1	0	1	2	0
Camk1	0	0	0	0	0	0	0	0	0	0	0	0	0	0	0	0	0	0	0	0	0	0	0	0	0	0	0	0	0	0	0	0	0
Camk1d	766	766	818	824	812	1045	819	865	888	910	877	920	854	1017	824	1101	904	993	941	917	883	1017	943	1035	865	958	893	880	882	940	896	895	999
Camk1g	0	0	0	0	0	0	0	0	0	0	0	0	0	0	0	0	0	0	0	0	1	0	0	1	0	0	1	0	0	0	0	2	0
Camk2a	2	0	0	2	1	2	1	2	2	4	1	2	0	1	3	4	1	0	2	3	6	4	2	4	4	9	3	0	0	3	6	6	0
Camk2b	4	5	11	7	8	6	4	4	11	8	6	5	5	6	7	9	13	7	5	10	14	8	8	4	4	5	9	21	13	13	11	12	9
Camk2g	2186	2099	2098	2144	2273	2190	1899	2055	2527	2535	2439	2500	2255	2391	2521	2870	2795	2707	2500	2825	2873	2858	2863	2944	2466	2411	2770	2482	2561	3119	2775	3046	2396
Camk2n2	0	0	0	0	0	0	0	0	0	0	0	0	0	0	0	0	0	0	0	0	0	0	0	0	0	0	0	0	0	0	0	0	0
Camk4	2	4	3	5	5	1	4	5	2	1	1	2	1	2	2	0	3	3	2	4	1	1	3	4	3	2	1	1	1	6	2	3	2
Camkk1	63	50	59	51	58	79	79	70	71	77	61	122	75	87	90	77	70	122	92	87	55	79	64	90	52	79	48	36	29	44	42	40	51
Camkk2	1923	1926	1804	1941	1991	2008	1802	1913	2041	2141	1962	2065	1884	2002	1941	2158	2082	1951	1907	2095	1986	2156	2026	2078	1949	1783	1691	1578	1671	1832	1599	1762	2015
Camkmt	407	364	429	407	440	447	397	452	483	541	496	447	441	501	504	604	538	472	505	485	575	584	567	598	597	551	637	606	549	555	496	495	444
Camkv	0	0	1	0	0	0	0	0	1	0	0	1	0	0	1	0	0	1	0	0	0	0	0	2	0	1	1	0	0	1	0	0	0
Camlg	1446	1305	1263	1259	1394	1592	1267	1359	1427	1534	1519	1316	1207	1309	1347	1507	1530	1388	1244	1295	1276	1387	1404	1363	1259	1280	1727	1585	1559	1441	1392	1312	1589
Camp	5	6	1	2	5	2	7	5	5	2	9	1	7	6	3	7	4	6	5	3	0	6	3	12	10	14	0	2	5	5	9	4	5
Camsap1	1670	1736	1529	1543	1604	1766	1475	1686	1660	1759	1605	1780	1610	1603	1666	1816	1851	1736	1661	1905	1804	1854	1712	2169	1775	1656	2425	2009	2152	2500	2198	2538	1709
Camsap2	2032	1999	1617	1739	1992	2090	1906	2106	1880	2030	1856	2117	1961	1933	1934	2130	2024	1963	1890	2217	2070	1910	2023	2122	1752	1680	1909	1561	1752	2031	1866	2196	1917
Camsap3	81	125	104	133	129	181	166	179	143	154	158	213	185	214	137	150	141	239	235	243	173	203	169	217	173	211	175	127	142	170	149	168	124
Camta1	966	859	904	883	820	1127	842	998	1092	1142	1027	1109	766	1002	1223	1162	1343	929	945	949	1356	1184	1160	1219	972	902	1713	1451	1583	1495	1309	1508	845
Camta2	254	221	212	217	242	238	221	234	263	312	274	315	297	321	269	323	321	378	372	385	324	341	309	428	398	422	407	344	380	389	327	401	255
Cand1	7195	7426	6363	6515	7161	8515	7071	8067	6811	6965	6773	6401	5953	6294	6679	7613	7341	5703	5440	6083	6673	6833	6882	6702	5647	5365	6283	5224	5270	5812	4954	6262	7562
Cand2	224	201	210	250	263	286	235	232	267	282	273	356	308	346	282	297	277	393	311	443	374	347	291	360	300	305	234	228	208	241	207	258	207
Cant1	1448	1480	1448	1527	1608	1953	1479	1707	1693	1698	1644	1628	1550	1610	1604	1895	1691	1478	1448	1387	1715	1880	1808	1571	1396	1346	1702	1648	1599	1749	1592	1713	1756
Canx	20732	21294	20552	21390	22184	25714	20996	23390	22276	22811	22252	23023	20871	22545	21105	24708	23800	21771	20771	21296	23330	24274	23407	22224	19950	19617	32135	30221	29442	30224	27603	29920	24228
Cap1	7404	7782	7865	8311	8467	10004	8031	9111	9095	9338	8980	8672	7684	8586	8611	10505	9699	8795	8210	8825	9358	9832	9692	9757	8445	8608	10361	9813	9517	10668	9699	10427	8603
Cap2	1	1	2	3	3	1	3	4	1	2	0	2	6	5	2	0	2	8	4	5	1	0	3	1	2	6	3	1	1	0	0	2	1
Capg	5481	5606	5823	6080	6271	6679	5528	6072	6789	7138	6828	7696	6988	7819	6634	7643	7594	8558	8239	8326	7000	7811	7561	8706	7829	8081	5007	4753	4739	5882	5493	5535	6480
Capn1	1291	1385	1471	1576	1509	1767	1468	1610	1859	1794	1750	1968	1702	1836	1737	2018	2042	1851	1899	2002	2126	2073	2169	2047	1716	1828	1840	1674	1750	1995	1896	1858	1487
Capn10	1063	997	1001	975	1072	1250	994	1097	1165	1171	1098	1364	1124	1457	1201	1206	1337	1412	1390	1302	1249	1299	1260	1260	1208	1166	995	992	1048	1064	870	954	1130
Capn11	37	41	37	26	48	27	27	28	59	43	45	46	46	65	56	44	53	65	70	68	46	55	52	87	59	64	65	39	72	77	74	65	36
Capn12	0	0	0	0	0	0	0	0	3	1	0	2	2	2	0	1	1	4	2	1	1	0	0	1	0	0	0	0	3	3	2	4	0
Capn13	0	3	0	0	1	0	1	0	1	1	0	0	0	0	0	0	2	1	0	1	0	0	0	0	0	0	0	0	0	0	0	2	0
Capn15	766	740	714	723	783	872	692	851	798	824	768	945	803	919	800	829	913	866	842	873	825	825	784	869	737	757	772	671	743	828	689	737	784
Capn2	3690	3635	3541	3674	3878	4256	3462	3935	3884	4060	3956	3502	3265	3490	3773	4270	4361	3400	3273	3400	3758	3771	3751	3251	2735	2703	2530	2316	2187	2459	2163	2363	3997
Capn3	0	0	1	0	0	0	0	1	1	0	1	0	0	0	0	1	0	0	0	0	0	0	0	0	1	0	0	0	1	1	0	2	0
Capn5	3848	3837	3357	3532	3571	3966	3295	3631	4130	4236	3854	3983	3497	3952	4189	4673	4518	4287	3970	4479	4874	4862	4952	5184	4590	4364	5578	4832	5182	5361	4915	5623	3955
Capn6	2	1	1	1	4	1	1	0	1	2	4	2	4	4	1	0	2	2	2	2	1	1	0	13	4	12	4	3	1	16	15	15	3
Capn7	1428	1572	1375	1417	1517	1829	1449	1545	1428	1632	1492	1570	1406	1519	1453	1605	1609	1558	1536	1598	1620	1601	1582	1435	1311	1272	1534	1341	1276	1298	1211	1296	1645
Capn8	35	18	22	17	13	17	28	26	31	21	19	51	42	36	28	30	32	57	62	56	32	52	27	110	91	51	33	21	31	39	25	55	18
Capn9	3	2	4	3	5	6	5	6	2	7	1	2	2	5	4	10	4	4	4	1	2	9	6	2	5	3	1	5	6	2	1	0	7
Capns1	5000	5092	5199	5422	5498	5892	4743	5384	5710	6082	5711	6146	5616	6352	5452	6402	5721	7082	6577	6637	5781	6040	5868	6955	6273	6627	7429	6593	6710	6566	6067	6370	5784
Capns2	0	0	0	0	0	0	0	0	0	0	0	0	0	0	0	0	0	0	0	0	0	0	0	0	0	0	0	0	0	0	0	0	0
Caprin1	14006	14772	13252	13827	14540	16504	13465	14559	13293	13759	13113	11534	10580	11272	12415	14156	13670	10256	9878	10624	12339	12536	12492	10234	8968	8442	10970	10143	9965	10067	8802	10146	15543
Caprin2	145	177	156	140	181	187	150	168	224	186	180	226	184	216	222	246	245	232	288	282	253	226	227	313	337	295	246	207	217	254	175	228	186
Caps	11	5	7	8	13	8	9	11	14	3	4	12	7	18	8	9	12	14	9	4	11	14	11	21	12	13	21	11	23	27	22	27	3
Caps2	20	12	21	32	19	24	16	17	25	22	26	50	38	48	34	32	29	91	66	88	45	36	48	177	161	152	33	41	37	75	59	69	30
Capsl	6	10	8	5	9	10	3	4	6	14	13	10	11	7	10	6	10	9	23	9	13	18	14	17	25	18	36	38	41	30	35	42	13
Capza1	11897	11938	11803	11798	12509	15195	11727	12696	12423	13062	12630	12990	11998	12841	11010	13365	12586	12918	12438	13028	11628	12226	11364	11824	10885	10622	11225	10758	10280	10566	9552	10095	14156
Capza2	5773	5751	6000	5760	6354	7193	5842	6354	6164	6456	6343	6434	5923	6080	5804	6651	6357	6506	6093	6112	6284	6591	6224	6128	5755	5603	6020	5865	5578	5593	5303	5496	6863
Capza3	0	0	0	0	0	0	0	0	0	0	0	0	0	0	0	0	0	0	0	0	0	0	0	0	0	0	0	0	0	0	0	0	0
Capzb	2737	2695	2728	2867	3026	3358	2747	2840	2985	3159	2899	2892	2647	2886	2671	3297	3140	3021	3028	3007	2929	3234	3098	2894	2697	2778	3238	3023	3014	2971	2855	2799	2977
Card10	3390	3352	3412	3291	3427	4540	3616	4207	3528	3449	3366	3549	3018	3405	3145	3589	3510	3352	3268	2752	3096	2938	3089	3020	2734	2736	1689	1532	1661	1749	1643	1780	3732
Card11	2	1	0	1	0	2	0	0	2	0	1	0	0	2	2	0	1	1	2	1	2	0	0	3	0	2	1	2	0	2	2	0	2
Card14	218	207	189	173	202	146	103	160	182	221	189	119	101	127	177	200	197	117	112	106	231	211	236	211	149	180	266	251	248	311	259	300	212
Card19	1251	1145	1169	1207	1293	1261	1002	1105	1281	1302	1268	1063	993	1079	1146	1415	1264	1194	1146	1064	1288	1311	1169	1078	959	1057	1020	955	986	945	781	854	1374
Card6	76	88	91	96	86	98	89	103	110	114	117	186	173	174	137	124	135	218	200	248	168	142	149	262	230	173	238	213	214	202	181	235	94
Card9	19	15	7	15	17	32	16	24	8	15	16	20	12	11	12	15	14	11	11	10	7	20	9	14	7	16	13	23	16	10	20	17	19
Carf	223	193	185	195	216	238	188	196	225	239	226	219	221	222	248	254	299	281	273	292	331	323	276	337	312	236	381	343	336	357	346	407	242
Carhsp1	2014	2030	2212	2305	2377	3002	2482	2663	2635	2641	2538	3149	2845	3256	2653	3099	3057	3462	3203	3412	3234	3392	3244	3507	3185	3253	2917	2722	2809	2904	2804	2749	2453
Carm1	6480	6695	6175	6594	6856	7663	6283	6861	6975	7120	6874	7514	6588	7307	6757	7439	7475	7477	6992	7576	6765	6870	6681	6665	5878	5752	5661	5132	5106	4829	4294	4742	7236
Carmil1	2773	2788	2388	2420	2609	2427	2126	2270	2364	2500	2381	1761	1648	1654	2311	2365	2520	1476	1466	1527	2029	1992	2067	1984	1538	1438	1269	1088	1126	1185	1132	1370	2814
Carmil2	51	42	41	59	44	45	46	45	51	52	67	66	69	81	60	57	62	73	95	84	76	56	47	146	111	98	46	43	61	114	77	88	41
Carmil3	0	0	0	0	0	0	0	1	0	0	0	0	0	0	0	0	0	0	0	0	0	0	0	0	0	0	0	0	0	0	0	0	0
Carnmt1	718	742	656	644	764	735	659	716	764	753	771	756	639	669	676	783	802	804	764	726	752	822	653	845	852	793	752	709	743	764	649	754	784
Carns1	279	336	331	320	322	326	255	282	245	256	236	295	203	266	174	214	203	216	196	187	154	195	181	207	172	184	88	97	87	99	98	101	397
Cars	1331	1397	1324	1388	1453	1564	1309	1487	1484	1566	1491	1235	1076	1306	1468	1707	1648	1274	1222	1234	1563	1603	1601	1383	1225	1260	1189	967	1130	919	858	955	1545
Cars2	1218	1222	1271	1304	1289	1623	1285	1494	1396	1470	1412	1742	1615	1792	1387	1518	1542	1908	1904	1828	1458	1556	1452	1765	1570	1540	1127	1030	1182	1104	960	1034	1364
Cartpt	0	0	0	0	1	0	0	0	0	0	0	0	0	0	0	0	0	0	0	0	0	0	0	0	0	0	0	0	0	0	0	0	0
Casc1	351	369	335	339	377	432	349	410	403	395	408	550	438	507	377	401	398	507	459	528	265	349	297	440	375	392	141	127	117	133	116	157	392
Casc3	3411	3450	3249	3333	3686	4033	3185	3550	3602	3750	3501	4220	3506	3972	3439	3945	3898	4063	3925	4099	3595	3582	3455	4170	3511	3377	3515	3155	3243	3557	3041	3444	3825
Casc4	1465	1442	1389	1461	1539	1823	1498	1639	1583	1658	1551	1553	1347	1431	1625	1792	1820	1496	1412	1536	1894	1819	1696	1952	1878	1643	2010	1792	1705	1805	1599	1771	1552
Casd1	666	648	627	624	652	687	557	564	622	673	632	587	535	533	603	676	696	519	486	539	716	698	715	787	743	643	700	615	572	968	758	953	773
Cask	1350	1334	1191	1321	1355	1446	1310	1349	1376	1489	1399	1267	1254	1301	1370	1531	1430	1225	1119	1193	1371	1506	1339	1447	1229	1081	1187	1032	956	1256	1104	1219	1473
Caskin1	10	8	9	6	9	22	9	13	7	9	14	4	9	10	9	11	10	7	13	11	10	4	15	8	3	12	10	11	16	21	18	21	10
Caskin2	1086	1080	991	1024	1026	1230	934	1078	1019	1166	965	1140	1058	1178	1033	1033	1100	1131	970	1059	1024	1006	988	1083	937	905	701	680	685	795	695	763	1054
Casp14	0	0	0	0	0	0	0	0	0	0	0	0	0	0	0	0	0	0	0	0	0	0	0	0	0	0	0	0	0	0	0	0	0
Casp2	525	519	481	518	510	568	444	528	520	530	505	601	570	598	495	483	556	608	583	686	440	477	457	567	453	411	279	227	256	242	204	248	544
Casp3	1507	1554	1579	1531	1511	1856	1447	1637	1653	1758	1619	1744	1641	1784	1580	1834	1688	1854	1749	1780	1770	1819	1718	1974	1774	1807	1596	1526	1632	1655	1462	1471	1886
Casp6	120	122	153	129	122	150	127	135	130	173	143	131	146	145	156	182	165	153	143	181	160	193	173	191	171	158	207	140	166	189	179	180	148
Casp7	1345	1363	1341	1404	1462	1586	1302	1314	1400	1461	1418	1365	1150	1274	1438	1621	1503	1131	1067	1080	1511	1593	1571	1116	923	930	1881	1668	1841	1296	1275	1356	1495
Casp8	2625	2491	2649	2586	2650	3133	2621	2918	2959	2943	2747	2884	2553	2911	2855	3133	2994	2849	2643	2783	2589	2667	2624	3468	2813	2710	2087	1863	1864	1681	1448	1574	2822
Casp8ap2	795	823	683	660	776	971	823	935	767	836	758	982	858	881	789	878	885	892	908	976	849	881	798	1064	844	799	809	703	801	823	689	864	874
Casq1	7	3	8	8	6	11	4	3	9	10	2	25	9	16	8	13	11	26	28	30	11	18	10	34	36	47	25	30	24	62	65	43	4
Casq2	9	5	4	11	8	10	9	6	8	7	7	11	2	10	7	11	5	8	6	13	10	5	9	8	5	8	5	4	14	5	9	2	15
Casr	0	0	0	2	0	1	0	0	0	0	0	0	0	1	0	1	0	0	0	1	0	1	0	2	1	0	0	0	0	0	0	0	0
Cass4	0	0	0	0	0	1	1	2	0	0	0	1	0	0	0	0	2	0	0	0	0	0	0	0	1	0	0	0	1	0	0	1	0
Cast	1345	1407	1287	1347	1361	1517	1237	1312	1481	1463	1336	1257	1231	1249	1375	1546	1525	1237	1160	1314	1488	1505	1493	1429	1177	1071	1355	1144	1221	1188	1028	1182	1549
Castor1	350	362	308	357	388	501	433	486	362	410	366	487	472	517	348	467	412	495	484	476	365	387	350	448	456	419	358	306	305	296	328	319	361
Castor2	5	4	2	7	6	5	13	7	6	4	5	6	2	5	2	5	7	6	6	3	5	5	5	12	5	6	13	4	4	9	8	11	6
Casz1	0	0	1	1	3	0	2	3	3	1	3	2	1	1	2	5	2	1	1	1	0	1	0	1	0	1	2	1	2	0	0	2	2
Cat	7894	8411	7729	7970	8390	10185	8195	9327	8495	8927	8552	8512	7755	8364	8575	9647	9721	8301	7518	8587	9616	9538	9573	8681	7836	7531	9551	8803	9315	9648	8332	9319	9155
Catip	0	2	2	0	1	1	0	1	1	1	0	2	0	1	0	3	1	2	5	1	1	1	7	5	3	1	6	8	6	4	9	6	1
Catsper1	16	13	14	27	22	17	16	10	26	33	24	29	28	14	30	37	39	10	14	14	20	24	28	8	23	14	16	20	29	26	23	21	34
Catsper2	131	122	133	135	123	114	91	90	138	156	155	142	111	152	145	139	173	121	124	142	177	202	177	231	203	230	297	266	317	304	229	303	138
Catsper3	2	4	2	1	2	3	4	6	2	2	1	1	2	1	0	3	0	1	0	5	1	2	2	3	2	3	2	2	0	1	1	1	1
Catsper4	6	3	0	2	3	2	3	2	3	2	3	5	3	0	2	4	4	0	2	2	2	2	5	7	5	2	2	0	1	5	2	2	6
Catsperb	228	206	242	205	231	262	232	239	277	288	286	248	253	307	298	318	300	302	327	329	319	313	309	416	352	355	333	328	352	429	401	399	273
Catsperd	2	4	6	8	4	8	5	11	4	7	8	4	6	3	7	2	9	7	2	10	9	5	5	18	6	9	27	15	25	34	19	21	8
Catspere	7	6	9	6	4	6	4	4	3	5	2	14	4	6	7	9	7	15	16	14	7	4	2	17	23	13	3	7	8	14	15	20	10
Catsperg	97	74	83	81	76	83	73	82	101	113	91	137	110	128	99	89	116	149	153	156	114	117	113	168	117	105	244	205	256	228	180	273	90
Catsperz	18	6	6	13	15	13	5	13	18	29	21	17	13	20	28	30	12	31	21	32	15	33	23	27	31	31	26	10	20	14	9	6	17
Cav1	8476	8650	9666	9750	10253	13540	10653	11822	11052	11334	11003	12448	11593	12087	11067	13062	12571	13561	13248	13655	13217	13577	12769	13599	12477	12101	12328	12231	11547	11388	10512	10756	10049
Cav2	879	848	910	878	930	943	770	851	1069	1152	1084	1096	1017	1075	1146	1296	1351	1237	1256	1200	1344	1439	1393	1336	1181	1155	928	1017	946	696	684	762	948
Cav3	0	0	0	1	0	2	0	0	2	0	0	0	1	0	0	3	0	0	1	0	1	0	0	1	0	0	3	0	1	6	1	8	0
Cavin1	14968	15461	15585	16267	16619	20578	17184	19097	17214	17213	16327	17434	15658	17337	15833	18341	18019	17386	16442	13763	16607	17551	17955	16566	15397	14932	10675	10122	10062	10467	9757	10281	16159
Cavin2	0	2	0	0	1	1	0	0	0	0	0	0	1	0	1	1	0	0	2	0	0	0	0	5	4	5	1	0	1	1	0	0	2
Cavin3	1673	1726	1704	1814	1929	2135	1743	2119	1892	1996	1865	1866	1712	1897	1823	2026	1983	1833	1738	1357	1924	2005	2032	1731	1658	1578	1065	966	978	664	603	671	1833
Cavin4	1290	1318	1170	1236	1286	1331	1067	1195	1251	1332	1218	927	849	910	1256	1229	1288	874	843	919	1161	1127	1048	798	680	570	529	521	539	396	340	339	1408
Cbarp	1049	1013	1041	1127	1144	1490	1259	1422	1199	1185	1144	1274	1048	1247	1316	1324	1257	1282	1176	1025	1262	1224	1263	1197	1170	1147	1904	1599	1797	1654	1453	1519	1051
Cbfa2t2	1609	1712	1653	1620	1717	1874	1571	1619	1760	1742	1758	1721	1447	1612	1629	1796	1801	1657	1501	1751	1737	1795	1607	1857	1577	1515	1584	1391	1395	1641	1427	1564	1778
Cbfa2t3	0	1	0	1	1	3	2	2	0	0	0	2	0	0	0	2	0	0	0	0	0	2	1	0	0	1	0	0	0	0	1	0	1
Cbfb	3539	3517	3510	3466	3654	4255	3545	3769	3458	3661	3519	4136	3787	3838	3276	3894	3799	4405	3848	3943	3443	3456	3391	4104	3960	3862	3089	2931	2863	3142	2921	2959	3975
Cbl	664	673	466	536	562	608	585	619	581	568	574	571	494	558	563	529	535	585	519	626	566	570	514	718	503	470	643	434	500	595	504	733	580
Cblb	419	398	326	321	357	411	380	388	365	401	350	387	355	320	390	410	407	323	315	362	423	428	397	428	378	332	562	409	421	463	425	525	364
Cblc	0	0	2	0	0	2	0	0	1	0	0	2	3	1	0	2	0	2	0	1	1	3	0	1	1	1	1	3	1	4	4	3	0
Cblif	0	1	0	0	0	0	0	0	0	0	0	0	0	0	0	0	0	0	0	1	0	0	0	0	0	1	1	1	0	0	0	0	0
Cbll1	2169	2318	2122	2310	2299	2733	2145	2286	2366	2510	2308	2655	2236	2387	2259	2555	2533	2530	2400	2532	2407	2386	2127	2747	2495	2308	2184	2206	2011	2610	2158	2411	2401
Cbln1	0	0	0	0	0	0	0	0	0	0	0	0	0	0	0	0	0	0	0	0	0	0	0	0	0	0	0	0	0	0	0	0	0
Cbln2	0	0	0	0	0	0	0	0	0	0	0	0	0	0	0	0	0	0	0	0	0	0	0	0	0	1	0	0	0	0	0	1	0
Cbln3	0	0	0	1	2	0	1	0	1	0	0	0	0	0	1	2	1	1	0	0	2	3	1	2	0	3	0	0	0	1	1	0	1
Cbln4	4	3	8	5	8	4	7	9	9	9	10	12	5	10	12	6	12	13	7	11	9	11	14	18	21	28	20	20	22	41	15	19	7
Cbr3	1048	1112	1085	1118	1161	1302	1074	1270	1167	1177	1200	1017	1045	1051	1069	1304	1149	1123	1056	1046	1158	1239	1150	1012	897	940	1216	1201	1257	1008	991	949	1241
Cbr4	362	310	289	329	339	306	277	281	430	397	365	395	386	438	371	430	385	522	480	537	398	399	439	587	511	526	379	354	365	377	284	304	371
Cbs	15	10	13	8	17	6	15	7	17	17	16	10	7	10	20	14	12	6	8	4	16	12	12	21	16	12	16	13	7	14	12	17	10
Cbx1	1894	1870	1735	1871	1969	2279	1771	1997	1946	2031	1943	1959	1744	2018	1849	2170	2032	1813	1762	1766	1839	1931	1811	1704	1567	1532	1395	1339	1353	1475	1242	1367	2082
Cbx2	526	526	551	578	618	673	611	603	651	738	649	794	708	837	772	830	796	751	704	771	917	850	797	709	652	632	605	534	621	538	468	523	563
Cbx3	98	95	79	90	86	74	66	66	117	106	109	86	69	75	159	118	145	98	93	95	168	133	154	113	97	87	187	165	169	143	118	159	83
Cbx4	1074	1027	1003	982	1085	1207	918	1089	1166	1182	1120	1130	913	1019	1135	1305	1258	1114	1029	801	1172	1238	1253	1276	1194	1153	1714	1648	1655	2367	2026	2152	1175
Cbx5	2030	2035	2031	2208	2098	3457	2736	3047	2383	2480	2283	3444	3280	3605	2199	2621	2400	3445	3110	3169	2279	2472	2441	2460	2126	2249	1529	1415	1400	1133	1072	1082	2454
Cbx6	10894	11185	10873	11103	11685	12051	10073	11127	12702	13042	12752	14722	12827	14400	12543	13945	13697	15359	14676	15529	13345	13223	13134	14280	12812	12654	11894	10740	11040	11384	9987	10902	11378
Cbx7	193	168	176	162	191	231	162	164	208	180	196	227	189	229	217	243	227	236	225	209	222	200	212	276	230	206	227	203	227	288	245	307	204
Cbx8	491	442	446	469	457	505	408	397	519	558	446	503	406	424	495	658	569	481	500	401	620	654	625	559	509	484	769	703	776	844	730	804	477
Cby1	366	356	409	399	380	480	418	425	464	505	483	569	495	616	452	551	499	593	580	602	580	605	552	580	550	610	596	512	534	509	475	484	440
Cc2d1a	1006	955	987	993	1021	1153	931	1080	1163	1086	1087	1169	995	1103	1018	1159	1277	1055	1035	920	1274	1152	1290	1311	1138	1150	1492	1339	1510	1437	1340	1407	1096
Cc2d1b	2723	2583	2563	2782	2898	2956	2495	2644	2756	2933	2789	2697	2469	2568	2511	2857	2780	2535	2311	2538	2728	2605	2681	2617	2301	2246	1864	1677	1662	1855	1479	1768	3123
Cc2d2a	1085	1086	828	941	1040	1094	959	1121	939	1007	913	1280	1074	1222	835	957	944	1242	1178	1130	854	805	787	999	893	787	581	523	589	713	543	686	1127
Cc2d2b	8	5	7	8	7	8	9	7	6	4	11	8	5	5	12	14	11	8	3	9	7	1	5	12	8	16	6	8	11	13	10	14	11
Ccar1	3130	3158	2830	2869	3161	3972	3094	3465	3033	3234	2938	3508	3063	3305	2856	3114	3168	2719	2579	2844	2665	2614	2543	2589	2361	2169	3160	2841	3000	3487	3044	3338	3368
Ccar2	3518	3362	3309	3501	3551	3978	3313	3695	3756	3864	3405	3849	3509	3843	3507	4096	4111	3792	3598	3701	3763	3972	4024	4070	3578	3522	3777	3431	3652	3771	3330	3770	3829
Ccbe1	433	426	430	408	452	519	463	502	493	523	478	456	417	442	446	509	508	440	427	395	414	479	426	405	392	320	387	316	346	270	295	255	469
Ccdc102a	979	957	936	993	950	1150	976	1082	970	981	931	1196	1036	1182	896	1020	991	1304	1245	967	860	902	912	1177	1040	1092	627	584	587	736	590	684	1094
Ccdc103	66	60	72	78	72	67	49	46	81	85	79	83	89	77	79	97	107	103	119	102	108	113	122	100	119	103	66	70	66	67	47	67	95
Ccdc105	0	0	0	0	0	0	0	0	0	0	0	0	0	0	0	0	0	0	0	0	0	0	0	1	0	0	0	0	0	0	0	0	0
Ccdc107	111	119	117	131	135	138	122	126	123	141	148	160	148	165	137	162	165	195	182	141	166	159	156	187	171	178	158	140	168	132	128	139	149
Ccdc110	2	0	0	0	1	2	0	1	1	0	1	0	0	0	0	0	0	2	0	1	0	0	1	0	1	1	1	0	0	0	0	0	0
Ccdc112	226	235	218	225	223	313	202	213	236	246	286	294	280	287	260	270	279	347	299	294	255	299	266	335	264	267	291	250	232	274	225	245	257
Ccdc113	2	0	0	0	0	0	0	0	0	0	0	0	0	0	0	1	0	0	1	0	0	0	0	2	1	0	0	0	0	1	1	0	0
Ccdc114	195	153	127	165	131	150	146	137	158	158	140	221	174	188	155	150	194	234	233	201	169	137	154	182	179	169	136	112	139	123	129	117	166
Ccdc115	1254	1305	1256	1253	1302	1619	1339	1422	1379	1332	1330	1394	1392	1558	1231	1390	1343	1507	1458	1451	1194	1362	1358	1433	1397	1342	1468	1406	1331	1522	1469	1511	1430
Ccdc116	0	0	1	1	2	2	0	0	0	1	1	4	1	1	0	1	1	0	0	3	2	1	0	1	0	0	0	0	0	0	2	0	1
Ccdc117	1204	1248	1165	1242	1196	1698	1368	1461	1288	1438	1348	1440	1293	1485	1350	1552	1532	1261	1269	1406	1586	1533	1546	1511	1295	1248	1513	1461	1443	1647	1478	1662	1333
Ccdc12	742	726	662	715	694	725	683	789	705	692	690	610	614	660	655	779	641	649	671	547	570	647	655	689	602	626	475	426	439	493	472	478	833
Ccdc120	728	803	726	739	834	1015	817	946	780	851	789	933	810	926	706	772	809	957	989	931	755	744	717	887	794	767	655	585	575	794	714	758	796
Ccdc121	1	4	2	3	1	1	0	1	3	1	6	2	4	7	2	0	4	3	2	2	5	5	3	8	7	0	7	4	7	7	6	5	4
Ccdc122	151	148	136	119	168	129	118	132	186	197	186	210	206	220	206	198	184	260	246	271	214	284	215	362	289	257	186	170	178	151	151	160	153
Ccdc124	3969	4035	3901	4056	4276	4623	3670	4252	4326	4520	4242	5196	4653	5344	4009	4627	4377	5731	5403	4239	3936	4388	4404	5060	4616	4551	3189	2802	2910	3085	3052	2987	4367
Ccdc125	178	178	160	161	157	207	160	198	140	166	187	147	148	121	174	191	170	164	123	187	174	171	170	211	170	161	203	148	198	243	212	276	167
Ccdc126	563	602	525	568	604	674	518	595	638	664	627	771	638	815	668	732	747	780	753	740	672	695	657	771	765	710	743	662	694	786	753	775	647
Ccdc127	550	517	478	546	601	655	543	633	527	561	577	669	549	709	510	590	591	591	618	641	595	593	558	651	590	593	566	556	589	668	623	683	599
Ccdc13	16	26	19	29	24	25	15	21	21	27	24	44	16	33	21	21	24	35	44	36	28	19	24	34	35	51	26	24	28	55	26	45	34
Ccdc130	247	209	222	174	209	185	175	184	204	260	206	222	195	200	247	276	254	220	232	257	256	263	253	227	184	225	278	246	296	267	255	263	231
Ccdc134	158	159	145	170	161	148	115	122	214	198	169	187	156	149	176	192	222	190	171	172	197	207	182	216	203	187	195	197	195	215	163	204	171
Ccdc136	196	160	194	209	202	272	206	247	305	314	303	565	474	556	395	427	393	791	702	787	464	468	500	943	800	822	695	663	635	764	704	799	173
Ccdc137	1809	1882	1801	1924	1839	2156	1845	2140	1984	2093	2009	2218	2160	2412	2013	2314	2123	2219	2230	2099	2122	2171	2149	2237	1985	2026	2273	2074	2060	2307	2179	2163	2131
Ccdc138	100	117	94	107	107	159	125	167	109	139	112	190	159	170	132	145	131	212	202	177	148	170	157	139	134	136	178	162	129	106	94	110	118
Ccdc14	464	411	408	422	414	528	414	459	481	517	487	744	621	713	519	594	611	792	722	786	582	604	570	703	608	580	369	396	386	370	328	414	499
Ccdc141	1	1	0	0	0	3	2	1	0	2	1	1	1	1	0	1	1	0	0	5	1	2	0	1	5	1	2	3	2	3	3	6	3
Ccdc142	160	167	133	130	134	128	108	154	150	157	149	149	109	155	130	166	167	125	130	125	139	136	146	140	124	128	101	93	95	113	104	115	178
Ccdc146	196	201	162	174	191	202	161	174	177	177	149	173	160	167	146	177	166	194	173	203	171	126	155	228	191	149	82	64	73	122	84	80	206
Ccdc148	4	2	8	4	9	10	4	7	5	7	8	8	4	5	4	9	9	9	1	13	3	10	7	9	8	10	6	5	8	6	8	8	4
Ccdc149	0	0	0	0	0	0	0	0	0	0	0	0	0	0	1	0	0	0	0	0	0	0	0	0	0	0	0	0	0	2	0	0	0
Ccdc15	131	144	127	125	129	179	146	156	140	139	149	197	176	140	152	173	207	185	185	189	182	184	169	306	218	206	202	173	153	162	124	203	127
Ccdc151	381	420	353	408	411	461	370	431	433	465	451	419	426	475	453	471	468	439	373	408	457	495	441	436	389	384	755	667	763	570	547	567	478
Ccdc152	0	1	1	3	1	2	1	1	2	2	1	2	2	3	2	1	1	1	1	1	2	1	1	3	1	0	3	5	2	5	1	1	2
Ccdc153	2	1	2	3	1	2	1	0	3	0	0	4	1	1	0	2	0	4	8	1	2	2	3	11	11	9	2	1	0	4	2	8	3
Ccdc154	29	31	23	24	34	45	22	36	21	28	25	31	35	46	32	28	25	51	40	44	29	42	29	56	70	56	98	56	113	204	151	189	24
Ccdc155	0	0	0	0	0	0	0	0	1	0	1	1	0	2	0	0	2	1	1	0	0	0	0	1	2	1	1	0	0	0	1	0	0
Ccdc157	48	34	43	40	46	42	42	52	35	55	49	52	46	58	41	60	49	53	65	52	72	53	52	79	81	63	112	99	96	151	128	148	49
Ccdc158	48	44	28	47	42	42	28	66	46	41	37	48	39	50	67	40	54	65	43	73	50	56	67	103	62	71	75	49	59	93	77	81	37
Ccdc159	91	96	122	126	126	101	62	90	135	155	173	174	134	167	181	192	180	147	178	174	237	209	190	184	152	162	281	254	315	306	273	244	121
Ccdc160	0	0	0	0	0	0	0	0	0	0	0	0	0	0	0	0	0	2	0	0	0	0	0	0	0	0	0	0	0	0	0	0	0
Ccdc162p	62	66	62	56	56	60	51	59	67	77	59	78	72	65	65	65	61	69	63	73	109	63	87	115	104	100	72	67	94	101	105	101	52
Ccdc163	141	146	137	158	142	160	120	144	188	182	191	158	134	150	202	224	225	177	172	183	246	204	244	272	208	251	192	164	168	160	163	154	169
Ccdc166	2	2	0	0	3	2	1	1	0	2	1	0	0	0	2	1	3	0	0	1	0	1	2	3	2	0	0	0	1	2	0	0	3
Ccdc167	517	522	513	528	532	597	563	596	602	582	604	730	635	740	523	649	589	679	620	644	602	708	618	506	489	519	320	293	278	271	271	269	561
Ccdc168	3	2	5	2	2	0	1	3	1	2	2	3	3	0	4	2	2	0	0	2	1	0	0	1	2	1	2	1	0	0	0	4	3
Ccdc169	8	4	6	5	2	3	6	7	3	6	3	4	5	2	6	11	3	1	0	1	8	6	5	2	2	2	2	0	0	8	2	4	2
Ccdc17	102	124	105	129	112	158	135	127	124	133	138	142	88	129	123	142	144	126	153	130	130	167	129	155	149	148	143	125	148	132	109	99	116
Ccdc170	859	905	779	820	900	1050	846	1034	912	911	846	1052	962	1008	994	1039	1061	1183	1055	1274	1176	1214	1193	1228	1148	1174	1018	997	1030	1191	1045	1245	967
Ccdc172	6	4	0	3	1	1	2	2	2	4	4	6	6	5	1	5	5	3	2	6	6	1	5	11	5	1	5	4	5	4	8	7	4
Ccdc173	1357	1343	1339	1353	1401	1634	1333	1467	1297	1508	1425	1496	1440	1544	1319	1555	1381	1497	1401	1453	1300	1514	1334	1559	1379	1347	1329	1251	1287	1089	1013	1123	1476
Ccdc174	594	585	572	571	591	705	621	678	671	648	606	649	610	676	615	721	673	694	623	669	628	662	673	668	673	614	731	719	752	788	683	677	675
Ccdc175	125	103	60	64	86	90	96	123	73	90	81	136	125	114	103	75	83	121	107	126	76	95	84	150	117	110	142	80	101	138	103	134	95
Ccdc178	2	2	2	1	1	2	2	2	1	1	1	3	3	1	1	6	5	1	3	1	0	3	1	4	4	4	2	3	4	2	2	3	2
Ccdc179	0	0	0	0	0	0	0	0	0	0	0	0	0	0	0	0	0	0	0	0	0	0	0	0	0	0	0	0	0	0	0	0	0
Ccdc18	1839	1831	1722	1798	1940	2067	1662	1845	2023	2041	2086	1799	1659	1823	1971	2244	2168	1891	1838	2039	2077	2101	2064	2293	2122	2159	1818	1799	1881	2120	1850	2027	2110
Ccdc180	2	1	0	0	0	2	1	1	1	2	0	0	2	5	0	0	2	4	6	0	2	0	1	9	5	3	3	3	1	3	6	2	0
Ccdc181	34	31	29	36	31	31	38	43	42	23	15	39	48	44	29	27	25	68	44	64	18	24	25	94	74	80	18	12	15	42	42	41	38
Ccdc182	15	11	8	6	6	13	8	12	2	4	7	15	10	21	5	9	11	14	14	11	1	8	4	8	3	12	3	7	9	12	14	12	7
Ccdc183	48	62	49	56	64	58	42	60	77	83	83	84	82	79	101	111	95	95	69	71	114	112	84	101	94	91	242	234	242	239	206	213	76
Ccdc184	0	0	0	0	0	0	0	0	0	0	0	0	0	0	0	0	0	0	0	0	0	0	0	0	0	0	0	0	0	0	0	0	0
Ccdc185	0	0	0	0	0	0	0	0	0	0	0	0	0	0	0	0	0	0	0	0	0	0	0	2	0	0	0	0	0	0	0	0	0
Ccdc186	331	316	236	267	315	340	300	311	324	315	339	383	316	330	302	329	384	286	262	332	327	333	291	344	248	244	322	322	291	368	331	358	345
Ccdc187	3	3	0	1	5	1	1	1	0	2	4	5	4	5	1	2	1	6	5	7	1	3	0	2	3	3	0	1	3	0	3	0	3
Ccdc188	3	6	2	1	4	2	2	1	2	3	2	3	1	0	5	5	7	2	1	1	5	2	4	3	3	7	3	2	2	7	9	4	1
Ccdc189	45	42	44	44	57	45	30	36	75	41	51	50	40	55	81	71	52	52	56	40	79	82	71	55	46	52	82	96	86	52	51	57	67
Ccdc190	3	4	6	1	7	2	4	5	4	4	4	5	2	7	3	8	2	11	10	11	1	9	6	14	12	8	4	3	1	8	6	13	4
Ccdc191	101	135	132	139	118	167	137	146	153	163	153	191	142	169	144	179	169	183	174	152	146	189	192	202	176	170	178	138	176	158	127	142	130
Ccdc192	0	0	0	0	0	0	0	0	0	0	0	0	0	0	0	0	0	0	0	1	1	0	0	0	0	0	0	0	1	0	0	0	0
Ccdc196	2	0	0	2	1	3	2	0	2	1	2	3	0	1	3	0	3	2	0	0	4	1	4	4	0	0	1	4	3	2	1	4	1
Ccdc198	1	1	0	1	3	0	1	2	1	0	0	5	5	3	1	1	0	1	5	1	1	2	0	10	10	11	0	1	1	9	3	9	1
Ccdc22	1527	1543	1515	1601	1657	1864	1635	1655	1477	1608	1574	1598	1445	1622	1440	1588	1537	1486	1407	1503	1436	1453	1394	1237	1105	1192	1011	980	1025	1122	1091	1074	1725
Ccdc24	98	126	114	105	110	163	130	148	143	136	144	274	207	258	166	165	179	273	257	250	189	130	152	253	254	202	206	197	182	243	184	204	153
Ccdc25	642	590	622	615	624	740	629	654	696	679	624	675	650	711	658	732	665	677	614	698	682	649	627	643	586	583	531	568	504	541	437	486	668
Ccdc27	1	3	5	0	1	2	2	3	3	2	1	1	0	2	3	2	3	3	0	0	3	4	3	1	0	0	6	3	3	14	5	13	2
Ccdc28a	469	417	437	429	410	470	335	431	387	467	368	469	400	445	406	420	429	430	456	426	461	429	407	449	324	360	514	540	580	646	631	669	472
Ccdc28b	1788	1768	1675	1742	1825	2009	1582	1857	1827	1918	1872	2185	1972	2218	1720	2075	1973	2030	1985	2240	1732	1825	1727	1928	1495	1588	1554	1511	1449	1440	1389	1488	1925
Ccdc3	0	0	0	0	1	0	2	2	0	1	0	0	1	0	0	0	1	1	0	0	0	0	0	4	1	1	0	0	1	0	0	1	0
Ccdc30	0	0	0	0	0	0	0	0	0	0	0	0	0	0	0	0	0	0	0	0	0	0	0	0	0	0	0	0	0	0	0	0	0
Ccdc32	61	46	53	56	54	50	44	70	68	60	68	59	54	56	42	65	63	63	69	67	49	80	50	62	46	58	55	62	37	53	52	54	71
Ccdc34	916	897	938	966	992	1251	931	1116	1139	1257	1261	1463	1251	1378	1231	1311	1286	1564	1499	1501	1257	1363	1322	1646	1479	1529	871	821	784	710	712	664	1085
Ccdc36	1	1	0	0	0	1	1	0	3	0	0	0	1	2	0	0	1	2	0	1	0	2	0	1	1	2	3	1	0	0	1	0	0
Ccdc38	542	572	554	616	665	829	729	745	685	698	635	616	632	708	677	767	723	552	498	645	646	674	702	667	563	552	506	473	520	630	580	560	768
Ccdc39	284	283	240	243	281	343	252	292	256	282	220	293	278	244	232	255	306	234	221	273	257	234	249	277	225	230	350	303	337	313	340	359	334
Ccdc40	11	6	12	15	6	11	12	7	14	17	14	27	24	23	28	21	21	33	24	35	36	32	31	36	26	47	84	82	74	83	69	93	15
Ccdc42	1	0	0	0	0	0	0	0	0	1	2	0	1	2	1	0	2	0	0	0	1	2	0	0	0	0	1	0	2	3	0	1	2
Ccdc43	2712	2854	2818	2718	2931	3529	2796	3004	2725	2951	2785	3413	2995	3180	2491	2928	2759	3054	2962	3028	2504	2685	2612	2493	2397	2316	2228	2185	2064	1898	1778	1827	3275
Ccdc47	1628	1703	1552	1588	1657	1975	1649	1782	1689	1691	1672	1920	1722	1892	1544	1870	1726	1779	1796	1970	1702	1824	1790	1806	1670	1594	2447	2287	2353	2331	2186	2272	1932
Ccdc50	3925	3986	4050	3999	4149	5321	4557	4731	4253	4639	4368	4225	3798	4026	4204	4660	4809	3853	3591	3866	4678	4902	4798	3643	3275	3197	4857	4544	4416	4293	4013	4252	4569
Ccdc51	450	542	473	512	508	684	518	585	579	552	535	557	547	629	471	612	584	598	515	564	535	597	567	599	512	541	721	657	640	639	614	648	573
Ccdc54	0	0	0	0	0	0	0	0	0	0	0	0	0	0	0	0	0	0	0	0	0	0	0	0	0	1	0	0	0	0	0	0	0
Ccdc57	353	371	340	380	391	414	315	403	452	461	402	469	377	431	418	402	485	432	437	378	436	488	402	427	313	310	494	383	462	424	373	420	389
Ccdc58	731	719	707	719	759	852	652	763	724	814	707	829	734	828	684	840	731	800	679	752	653	737	703	736	680	653	844	701	762	678	640	667	848
Ccdc6	560	685	555	606	611	631	577	646	625	587	585	543	459	464	569	617	622	474	500	531	513	676	551	629	611	550	645	582	632	730	699	776	587
Ccdc60	0	1	1	1	4	2	1	4	3	1	3	3	2	1	0	1	3	0	2	1	1	5	2	2	1	2	2	1	3	1	0	3	1
Ccdc61	112	87	102	104	114	110	82	97	114	117	130	188	121	140	123	142	132	190	210	173	159	136	145	230	169	166	106	106	140	107	89	99	110
Ccdc62	8	8	7	5	9	12	5	9	2	7	5	6	4	2	8	1	1	2	0	1	3	5	4	4	2	1	1	0	1	2	2	6	2
Ccdc63	2	5	2	8	5	6	3	4	4	13	11	5	10	16	7	8	12	15	17	18	10	11	0	35	32	36	7	9	7	29	21	17	5
Ccdc65	50	49	50	55	60	72	56	63	64	75	63	80	90	117	75	83	81	88	110	97	61	82	81	91	79	84	82	80	103	73	53	70	81
Ccdc66	204	247	191	191	206	270	225	253	241	237	238	299	254	264	269	290	249	269	253	298	286	283	251	273	210	210	287	258	259	268	232	223	234
Ccdc68	35	24	21	27	22	31	26	26	21	37	31	50	35	32	21	30	27	32	33	50	36	35	50	72	44	43	75	65	63	126	129	147	32
Ccdc7	1	5	2	1	5	3	0	4	4	3	6	0	2	8	1	3	3	4	3	4	3	4	7	6	8	11	7	5	8	9	7	10	4
Ccdc70	0	0	0	0	2	0	0	0	1	0	0	0	0	0	0	0	0	0	1	1	0	0	0	1	0	3	0	0	0	0	0	0	0
Ccdc71	1008	1105	1033	1029	1119	1124	980	1070	1271	1254	1179	1417	1313	1435	1234	1430	1394	1452	1336	1495	1395	1401	1408	1395	1290	1269	1627	1520	1506	1655	1514	1570	1128
Ccdc73	22	18	21	24	23	27	33	31	19	24	17	15	21	18	15	27	28	30	23	14	26	14	21	22	27	26	44	42	35	33	27	30	17
Ccdc74b	2	7	1	4	7	5	4	7	1	9	5	2	4	3	5	4	2	4	6	3	3	3	1	7	3	3	1	1	0	1	1	2	11
Ccdc77	1075	1145	1040	1077	1013	1366	1068	1237	1172	1169	1123	1222	1053	1200	1120	1162	1209	1274	1159	1217	1054	1100	1080	1585	1422	1339	1202	1173	1039	1153	1088	1151	1254
Ccdc78	13	8	6	3	11	4	6	12	8	4	9	1	1	4	13	7	8	1	3	3	16	7	7	8	7	7	8	9	8	16	17	26	10
Ccdc8	476	453	454	465	475	494	419	481	494	493	477	479	451	465	471	484	523	468	443	421	476	468	483	439	448	438	467	394	431	407	384	439	428
Ccdc80	4948	5070	4936	5226	5441	7162	5920	6521	5945	6384	6195	6129	5558	6102	6626	7527	7376	5991	5796	6049	8297	8431	8524	6385	5580	5323	13058	11526	12323	6444	5861	6271	5433
Ccdc81	17	4	8	9	13	12	9	14	7	9	10	6	9	10	5	4	8	15	7	19	10	8	6	35	27	30	2	4	4	15	13	13	9
Ccdc82	212	167	199	166	187	170	146	191	255	208	213	235	239	237	176	207	216	228	238	252	183	223	196	287	234	235	144	161	160	132	125	148	203
Ccdc83	14	7	9	13	8	12	11	16	4	6	25	13	13	12	13	16	14	19	23	25	14	13	11	51	27	49	12	9	8	15	10	11	10
Ccdc84	326	321	318	326	362	456	357	432	374	424	377	503	392	485	365	423	414	410	379	358	359	389	344	427	345	348	412	350	369	350	304	296	383
Ccdc85b	7512	7059	7749	8060	8099	9209	7456	8536	9179	9301	8561	7172	6681	7179	8568	10091	9745	7680	7128	4230	9424	9975	10122	6713	6458	6862	7153	6518	6550	5469	5418	5258	7575
Ccdc85c	1176	1251	1169	1193	1120	1213	988	1160	1102	1261	1134	962	837	1005	1139	1316	1201	1143	1059	1178	1218	1112	1223	1247	1173	1157	1438	1387	1253	1501	1362	1522	1286
Ccdc86	1907	1867	1727	1819	1885	2192	1722	2022	1761	1857	1742	1626	1451	1631	1541	1793	1631	1389	1240	1370	1375	1460	1406	1113	1083	1035	868	812	820	684	687	673	2172
Ccdc87	7	4	4	2	6	1	3	3	4	4	2	3	3	0	4	4	2	1	1	3	2	4	3	8	4	1	1	0	1	0	0	2	0
Ccdc88a	2443	2422	1879	1905	2138	2533	2204	2395	2171	2348	2290	2303	2180	2031	2260	2313	2573	2195	2114	2414	2488	2491	2498	2765	2152	2082	1968	1625	1695	1860	1681	2203	2252
Ccdc88b	22	24	19	14	21	10	11	11	24	20	21	18	10	21	23	15	18	23	32	16	31	33	30	38	36	30	16	9	14	20	14	20	21
Ccdc88c	69	66	42	43	73	74	66	62	50	64	42	75	81	83	40	62	49	83	87	109	41	38	30	115	65	73	13	16	11	35	19	44	44
Ccdc89	0	0	0	0	0	0	1	0	0	0	1	0	0	0	0	0	0	0	0	0	0	0	0	0	1	0	0	0	0	0	0	0	0
Ccdc9	655	596	599	598	586	683	546	633	596	576	554	521	462	605	596	612	649	513	437	301	565	524	567	501	475	460	606	562	571	629	577	626	701
Ccdc90b	838	810	896	827	866	971	767	805	910	984	969	868	817	953	929	1185	1073	941	966	878	1097	1206	1089	951	820	845	1477	1409	1407	1277	1171	1163	1006
Ccdc92	458	485	416	438	432	524	435	472	465	471	443	398	375	371	431	505	463	486	444	431	404	439	467	573	545	495	396	365	370	467	446	395	490
Ccdc93	2065	2128	1715	1793	1955	2168	1803	2072	1859	1979	1933	1864	1673	1788	1873	2159	2060	1779	1726	2032	2103	2192	2080	2187	1831	1697	1921	1671	1696	2121	1924	2226	2191
Ccdc96	36	22	17	20	30	37	21	22	20	21	23	32	21	32	25	30	22	26	25	15	24	16	11	26	27	26	3	6	2	5	2	3	41
Ccdc97	1953	2024	1781	1767	2010	2123	1768	1974	1982	1989	1879	2061	1852	2110	1817	2025	1933	1857	1779	1719	1831	1872	1923	1665	1593	1470	1582	1527	1574	1543	1482	1567	2164
Ccdc9b	336	282	275	305	306	269	242	298	350	345	301	320	271	292	358	319	395	286	307	217	372	343	320	288	234	204	423	388	402	378	279	315	344
Ccer1	0	0	0	0	0	0	0	0	0	0	0	0	0	0	0	0	0	0	0	0	0	0	0	0	0	0	0	0	0	0	0	0	0
Ccer2	39	39	40	27	54	53	55	45	21	46	44	41	48	45	36	38	37	48	49	41	32	39	29	40	34	34	41	40	37	30	38	28	40
Cchcr1	625	568	572	610	639	694	579	706	671	738	687	923	781	901	661	752	781	879	861	655	704	660	788	790	697	705	440	403	491	479	425	452	638
Ccin	8	4	0	4	1	4	3	2	5	4	2	3	2	4	3	4	4	10	6	3	3	7	2	5	7	8	2	1	0	3	11	4	1
Cck	0	0	0	0	0	1	0	0	0	0	0	0	0	0	0	0	0	1	0	0	0	0	0	0	0	0	0	0	0	0	0	0	0
Cckar	1	0	1	1	0	1	0	2	1	2	1	3	4	2	1	2	2	2	1	1	2	1	0	1	2	0	0	1	1	6	0	1	1
Cckbr	5	2	5	5	3	3	2	2	2	5	1	0	0	6	4	8	2	2	8	5	4	7	4	8	14	19	3	3	0	5	6	9	2
Ccl1	0	0	0	0	0	0	0	0	0	0	0	0	0	0	0	0	0	0	0	1	2	0	0	1	1	2	0	0	0	0	0	0	0
[truncated: 24,583 more rows]

## Sheet: raw_counts_filtered
	CPC_1_48h	CPC_2_48h	REF_1_60h	REF_2_60h	REF_3_60h	MTA_1_60h	MTA_2_60h	MTA_3_60h	REF_1_72h	REF_2_72h	REF_3_72h	MTA_1_72h	MTA_2_72h	MTA_3_72h	REF_1_84h	REF_2_84h	REF_3_84h	MTA_1_84h	MTA_2_84h	MTA_3_84h	REF_1_96h	REF_2_96h	REF_3_96h	MTA_1_96h	MTA_2_96h	MTA_3_96h	REF_1_144h	REF_2_144h	REF_3_144h	MTA_1_144h	MTA_2_144h	MTA_3_144h	CPC_3_48h
36951	124	103	89	102	100	121	105	107	112	110	107	133	124	107	118	111	142	97	99	91	134	145	118	208	133	131	231	200	182	255	185	267	98
37135	72	75	73	69	72	90	69	62	88	97	97	127	106	114	89	105	94	207	197	205	98	121	75	341	278	300	158	161	139	233	231	218	77
37316	1361	1431	1489	1576	1597	1679	1340	1539	1695	1769	1705	1884	1744	1934	1737	1994	1748	2132	2086	2115	1860	1956	1929	2135	2014	2153	1966	1834	1996	2095	1937	1981	1708
37500	28361	28598	28248	28900	30462	35889	29126	32475	31049	32390	30687	31593	29227	30775	29899	35156	32934	30717	29306	29718	32041	32787	31891	30272	27576	26482	32091	30760	30232	29779	27407	29183	32995
37681	68	77	73	55	82	85	83	96	61	65	60	91	86	82	48	86	94	86	71	81	73	78	64	76	62	61	70	73	75	52	60	52	84
37865	500	483	586	614	660	621	506	578	772	731	725	823	659	853	764	900	917	714	687	761	1078	1011	1092	909	803	868	1281	1198	1113	1017	847	937	511
38231	111	131	140	148	184	195	137	173	214	216	201	254	224	276	221	231	256	264	282	264	287	286	315	329	291	266	283	300	290	303	310	310	137
38412	2097	1990	2007	1959	2049	2557	2046	2127	2121	2292	2193	2288	2194	2277	2135	2399	2358	2559	2323	2541	2296	2410	2364	2381	2120	2109	2665	2442	2562	2746	2437	2632	2287
38596	1233	1288	1453	1327	1421	2096	1656	1845	1444	1608	1455	1992	1773	2015	1545	1712	1620	1947	1902	1907	1615	1639	1620	1567	1449	1356	1403	1311	1307	1032	933	985	1388
38777	2862	3046	2421	2547	2732	2829	2299	2860	2715	2691	2730	2466	2356	2202	2614	2825	2919	2292	2122	2487	2794	2865	2954	3157	2514	2464	3016	2406	2461	2935	2606	3086	2882
38961	2617	2761	2690	2806	2889	3144	2455	2649	2850	2944	2681	2614	2327	2609	2597	2915	2869	2764	2648	2991	2529	2663	2545	2765	2446	2302	1796	1655	1698	2017	1710	1893	3041
39142	2149	2188	2020	2031	2189	2396	1859	2096	2220	2406	2179	2231	1969	2095	2119	2589	2242	2109	2122	2283	2213	2263	2166	2465	2188	2013	2276	2276	2290	2582	2283	2442	2547
39508	1676	1755	1562	1657	1703	2038	1656	1731	1645	1736	1644	1611	1471	1528	1556	1706	1718	1644	1515	1647	1593	1672	1598	1781	1568	1560	1447	1268	1270	1792	1530	1768	1903
39692	1770	1843	1917	1986	2034	2440	2102	2295	2208	2267	2163	2602	2303	2495	2370	2588	2464	2613	2418	2500	2522	2607	2544	2684	2438	2267	2583	2382	2395	2506	2336	2379	1959
39873	221	222	236	246	277	298	243	262	277	314	286	314	301	348	310	361	377	372	333	391	346	344	353	396	401	379	486	389	377	455	454	451	245
40057	7598	7989	7278	7883	8083	8784	7106	7860	8311	8476	7907	6738	6152	6552	7692	8819	8283	6728	6504	6868	7881	7996	7815	7116	6398	5989	6565	5983	5886	7392	6528	6885	8346
40422	1604	1540	1672	1772	1788	2239	1828	1898	2248	2327	2136	2407	2063	2242	2304	2718	2585	2414	2387	2571	2776	3018	2844	3198	2940	2827	3113	3143	3201	2920	2700	3033	1936
40787	6907	7112	6365	6673	6934	8285	6663	7607	6732	6872	6657	6003	5267	5653	6223	7011	6727	5093	4731	4773	6302	6358	6134	4959	4348	4329	4325	4082	3814	3348	2938	3145	7450
41153	28	12	27	18	20	19	25	20	29	24	28	17	10	23	31	25	17	23	21	19	33	29	19	41	37	32	64	51	74	102	95	99	22
36951_2	335	351	365	377	371	424	353	407	422	448	457	438	389	461	396	516	475	537	465	475	538	567	518	591	536	575	603	508	621	621	525	585	443
37316_2	1125	1104	1197	1151	1179	1162	973	1096	1263	1297	1215	1252	1147	1178	1076	1365	1274	1441	1390	1377	1298	1391	1295	1559	1353	1390	1781	1665	1562	1556	1445	1577	1282
Aaas	1597	1641	1677	1773	1813	2143	1696	1912	2031	2107	1899	2334	2113	2382	1996	2338	2245	2142	2116	2301	2040	2188	2117	2212	1789	1919	1370	1274	1313	1239	1110	1210	1857
Aacs	2841	2960	2655	2797	2893	3344	2897	3269	2716	2795	2639	2463	2072	2295	2541	2939	2923	2333	2282	2458	2673	2809	2675	2177	2012	2065	1469	1366	1309	1278	1204	1317	3140
Aagab	905	937	900	921	902	1143	956	952	957	1021	997	887	839	967	906	1109	1046	1001	926	978	990	1131	1071	1061	965	988	1135	1070	1059	1136	972	1097	1078
Aak1	1875	1968	1539	1666	1779	1662	1460	1581	1689	1776	1678	1432	1282	1233	1774	1784	1835	1487	1440	1677	1860	1906	1842	2475	1843	1698	1994	1451	1556	1786	1534	2003	1751
Aamdc	146	116	125	156	118	172	134	156	185	206	174	228	206	226	180	196	185	222	248	202	204	206	218	254	212	226	269	252	246	224	237	264	173
Aamp	2590	2566	2543	2633	2785	3280	2565	3132	2683	2709	2634	2597	2433	2734	2356	2898	2624	2695	2440	2323	2309	2585	2473	2419	2089	2232	2268	2086	2203	2299	2256	2317	3130
Aar2	1427	1485	1410	1512	1608	1875	1491	1592	1492	1515	1524	1547	1404	1613	1361	1662	1508	1506	1483	1575	1462	1582	1474	1629	1415	1507	1216	1176	1230	1379	1283	1301	1819
Aars	7987	8079	7701	8350	8405	9726	7801	8885	8978	9259	8838	9607	8491	9270	8811	10315	9749	10014	9490	10503	9716	10228	10437	11572	9616	9729	16461	14415	13970	13448	12083	13487	8774
Aars2	1404	1298	1398	1324	1383	1546	1349	1427	1593	1594	1481	1850	1494	1734	1565	1648	1717	1910	1759	1660	1675	1592	1622	1711	1684	1568	1748	1568	1605	1512	1289	1411	1554
Aarsd1	1408	1432	1355	1535	1503	1702	1436	1585	1527	1585	1532	1696	1536	1805	1303	1706	1586	1729	1585	1507	1409	1498	1509	1459	1321	1333	1704	1481	1492	1217	1094	1162	1685
Aasdh	369	373	371	391	393	479	343	420	356	455	413	516	536	610	447	532	506	629	570	646	443	500	451	602	545	466	423	445	390	369	335	363	449
Aasdhppt	4081	4334	4093	3996	4261	5404	4257	4691	3918	4133	4054	3962	3709	3728	3449	4076	3951	3848	3705	3719	3616	3636	3312	3446	3334	3256	2694	2502	2384	2208	1972	2183	4792
Aatf	4856	4828	4447	4754	4971	6453	5241	5853	4813	4981	4575	4459	4117	4406	4242	4764	4571	3803	3600	3722	3856	4013	3973	3511	3046	3070	3330	3085	3003	3174	2895	3067	5453
Aatk	29	23	25	23	24	32	34	16	27	21	33	32	32	21	22	29	29	38	30	36	20	24	21	42	35	29	12	7	12	19	27	24	20
Abat	17	14	23	11	4	21	8	19	22	17	12	13	5	7	18	22	23	13	13	10	30	26	26	24	14	15	26	15	24	45	26	42	15
Abca1	5989	6210	3243	3698	4189	4068	4152	4471	3758	3853	3529	3220	3683	2446	3121	3324	3328	3118	2743	3839	3671	4132	4207	5839	3323	3238	3784	2194	2691	3441	3349	5059	4887
Abca13	90	85	95	85	76	110	100	108	77	98	86	77	69	90	96	87	91	85	77	72	83	82	84	101	79	81	53	51	45	64	50	51	91
Abca2	2753	2688	2247	2451	2668	3087	2763	3197	2718	2867	2809	3490	3042	2961	2719	2907	2802	3129	2973	3374	3014	2984	3142	3457	2589	2485	4469	3306	3831	4007	3636	4220	2539
Abca5	83	77	107	99	92	112	68	90	105	97	121	119	100	92	112	136	156	109	106	94	134	132	123	143	113	127	265	232	184	235	192	237	86
Abca7	126	110	128	107	113	122	105	126	133	155	122	174	145	157	187	177	171	181	180	181	247	216	212	226	174	160	497	401	490	475	408	471	115
Abca9	165	157	144	158	166	173	123	184	162	154	146	165	121	138	145	156	157	173	157	156	161	162	165	204	175	181	182	190	171	312	276	339	181
Abcb1	1032	1070	903	867	950	1095	848	955	939	887	857	983	834	910	791	852	960	969	889	893	773	766	695	901	745	633	681	591	620	624	507	640	1050
Abcb10	555	581	530	559	578	742	578	621	569	580	590	675	682	659	560	665	664	696	675	681	653	589	620	769	695	672	431	396	410	407	356	403	603
Abcb11	117	126	117	111	130	107	87	99	130	160	135	103	101	106	129	152	142	112	125	121	172	168	161	139	113	152	345	308	298	253	266	245	141
Abcb1b	475	418	356	376	364	412	367	335	359	328	316	383	313	342	314	262	357	313	303	353	246	282	260	294	232	188	192	169	184	186	162	170	445
Abcb4	21	17	15	16	12	23	22	24	25	23	15	26	25	22	20	27	21	23	16	17	21	26	29	31	20	22	22	22	15	28	19	26	18
Abcb6	1259	1295	1183	1216	1294	1421	1230	1385	1358	1316	1237	1328	1243	1343	1317	1388	1368	1298	1253	1321	1291	1371	1362	1411	1174	1177	1623	1408	1397	1512	1396	1450	1406
Abcb7	2716	2736	2520	2522	2815	3198	2668	2859	2675	2779	2691	2681	2386	2556	2582	2902	3081	2566	2359	2637	2802	2806	2738	2879	2598	2408	2167	2006	2230	2126	1993	2213	3035
Abcb8	1165	1090	1010	1122	1097	1044	800	1042	1124	1066	1029	1106	1025	1145	881	1017	1091	1110	1065	975	948	932	933	964	818	880	721	614	585	613	511	554	1252
Abcc1	5809	5701	4553	4817	5011	5652	4924	5594	4913	4958	4689	4645	4727	4296	4835	4782	5062	4431	3805	4735	4672	4833	4983	5063	3943	3615	5735	4434	4584	4746	4123	5122	5482
Abcc10	386	325	389	375	398	378	327	379	389	422	404	468	381	412	402	387	444	398	374	377	398	401	352	404	318	322	393	287	328	248	182	257	395
Abcc3	733	876	781	755	822	881	770	861	785	861	822	1138	996	925	832	917	975	1066	1009	1132	1029	1066	1072	1327	970	895	1727	1377	1510	1904	1735	2198	725
Abcc4	4774	4830	4207	4673	4888	5365	4497	5014	5071	5042	4786	4043	3934	3952	4750	5252	5084	3870	3594	4148	5190	5287	5340	4593	3809	3588	5676	4651	4841	5314	4823	5835	4775
Abcc5	2112	1932	1836	1909	2025	2518	2083	2402	2120	2155	2131	2535	2175	2338	2250	2243	2370	2429	2431	2624	2385	2348	2333	3124	2407	2364	3602	3041	3313	4465	3895	4695	2066
Abcc6	5	7	9	6	3	4	5	6	5	9	7	10	9	12	3	7	8	10	13	16	6	5	8	16	20	32	6	12	11	18	22	30	11
Abcd1	584	692	624	645	701	571	470	519	682	795	685	698	653	617	786	871	871	665	657	683	838	947	879	770	674	648	674	557	612	602	512	608	669
Abcd2	129	153	129	153	144	212	134	186	181	169	186	203	181	197	217	258	209	238	241	240	259	240	222	410	368	324	260	256	201	193	161	203	151
Abcd3	1191	1266	1260	1284	1353	1423	1200	1231	1405	1477	1360	1366	1303	1447	1394	1578	1489	1522	1439	1424	1490	1571	1567	1570	1440	1433	1486	1373	1339	1410	1304	1411	1405
Abcd4	541	484	563	502	556	488	383	445	578	619	585	638	504	652	554	620	662	698	668	655	717	663	680	682	591	603	849	773	904	990	854	876	559
Abce1	8675	9020	8427	8758	9142	11320	8935	9676	8406	8988	8694	8934	8260	8907	7827	9344	8600	8311	8107	8162	7830	8323	7900	7635	6831	6934	8141	7404	7253	6928	6380	6822	10340
Abcf1	10107	9772	9127	9692	10041	12833	10472	11864	10098	10248	9769	11430	10479	11065	9250	10408	10280	10671	9990	9523	8820	9018	9179	9774	8437	8324	5972	5302	5473	5797	5316	5731	10536
Abcf2	2101	1974	1874	2038	2116	2473	2041	2328	1907	2003	1838	2351	2119	2173	1677	1850	1829	2152	2147	1821	1684	1678	1498	1687	1441	1528	1242	1065	1099	1161	1004	1071	2094
Abcf3	1846	1935	1816	1872	1906	2394	1821	2115	2053	2066	1919	2092	1882	2070	1777	2063	1956	2087	1928	1976	1827	1923	1889	2001	1813	1820	2062	1865	1974	2398	2139	2284	2178
Abcg1	21	18	15	14	17	37	29	33	17	14	11	39	32	48	14	25	17	53	49	59	21	16	8	58	54	54	5	7	10	16	11	12	21
Abcg4	118	105	134	110	129	135	101	119	140	146	155	193	153	200	167	195	196	197	195	188	202	223	209	261	193	214	243	219	216	246	196	234	133
Abhd1	708	701	688	671	750	751	647	735	773	758	759	876	828	840	711	912	873	831	771	817	843	901	824	977	785	752	997	847	880	1031	909	1029	793
Abhd10	700	611	634	702	697	826	634	685	741	776	721	813	757	811	760	855	776	854	828	864	786	776	757	803	794	749	840	867	804	842	841	863	806
Abhd11	326	343	372	377	316	304	286	284	377	367	369	321	309	342	301	348	347	390	324	391	334	356	364	322	319	325	283	282	254	249	235	212	384
Abhd12	2768	2756	2588	2663	2750	3270	2575	2985	2636	2747	2734	2615	2435	2740	2413	2983	2623	2479	2298	2427	2459	2538	2529	2349	2082	2214	2875	2691	2595	2700	2583	2614	3075
Abhd12b	10	7	6	8	12	8	8	7	13	9	15	11	12	16	9	13	9	12	14	13	15	11	16	18	16	14	23	19	18	35	31	33	12
Abhd13	731	749	785	765	755	902	712	765	812	795	817	671	676	710	787	924	795	629	641	648	787	797	866	728	665	675	708	710	748	721	645	702	924
Abhd14a	362	290	308	313	299	341	333	325	311	334	312	315	304	333	283	321	325	303	262	282	333	322	340	248	207	212	458	454	462	346	350	352	365
Abhd14b	184	190	196	242	219	267	238	256	225	244	252	271	248	237	236	290	273	200	251	196	271	252	281	243	221	211	281	255	293	317	268	259	195
Abhd15	60	59	55	52	65	67	40	62	62	59	64	64	50	71	47	63	63	70	58	61	63	81	58	66	62	51	86	73	90	92	74	101	65
Abhd16a	1710	1806	1674	1826	1757	1927	1508	1705	1931	1916	1783	1807	1602	1755	1686	1885	1873	1756	1571	1486	1785	1825	1747	1692	1495	1624	2411	2139	2214	2289	2083	2064	2029
Abhd17a	3119	3078	3252	3253	3296	3861	3094	3440	3411	3531	3437	3477	3140	3411	3214	3717	3518	3631	3339	3151	3240	3516	3366	3304	3268	3250	2835	2530	2693	2714	2510	2545	3501
Abhd17b	763	768	753	729	844	837	697	770	788	839	854	715	650	669	821	839	903	754	739	677	870	789	776	881	833	847	736	685	685	712	636	684	866
Abhd17c	1454	1476	1448	1434	1546	1905	1524	1715	1563	1608	1548	1514	1413	1489	1415	1649	1572	1573	1474	1556	1542	1515	1517	1678	1409	1534	1542	1440	1485	1750	1616	1651	1646
Abhd18	209	200	183	175	188	190	192	234	233	225	207	253	223	253	228	274	234	264	262	295	237	237	253	289	207	229	387	322	357	428	388	405	205
Abhd2	6598	6729	5590	5891	6278	6608	5554	6148	6492	6615	6346	5782	5217	5151	6529	7017	7017	6034	5387	6732	7861	7826	7906	8462	6697	6310	10055	8157	8540	8906	8028	10179	6390
Abhd4	2009	2025	2369	2264	2372	2282	1915	2008	2393	2621	2340	2581	2268	2477	2456	2831	2704	2843	2780	2755	2845	3036	2931	2857	2528	2564	4995	4669	5007	5680	5344	5578	2512
Abhd5	3359	3500	3421	3402	3604	4194	3427	3669	3397	3632	3431	2819	2569	2755	3305	3664	3562	2784	2697	2660	3290	3413	3281	2903	2713	2638	2738	2673	2622	2853	2512	2632	4078
Abhd6	179	199	190	223	222	444	331	359	252	257	253	628	521	628	293	281	280	862	858	874	344	343	356	1144	963	922	480	469	453	858	769	840	205
Abhd8	2395	2413	2660	2794	2784	3441	2854	3333	2889	2983	2846	3248	2933	3343	2750	2925	2918	3467	3325	2724	2803	2878	2877	3089	2841	3006	2516	2234	2237	2297	2173	2227	2728
Abi1	2341	2318	2241	2363	2394	2621	2186	2377	2428	2514	2464	2379	2182	2277	2424	2715	2687	2480	2370	2530	2663	2515	2503	2768	2480	2543	2636	2627	2500	2853	2501	2750	2618
Abi2	1497	1528	1466	1573	1634	1906	1579	1722	1828	1746	1707	1893	1689	1855	1735	2003	2030	1865	1774	1927	2046	2002	1935	1804	1569	1560	1530	1314	1356	1426	1314	1566	1482
Abi3	24	31	31	21	29	16	16	10	43	35	38	28	17	15	40	35	57	31	32	23	68	37	65	58	42	54	53	39	45	64	43	71	23
Abl1	2382	2481	2189	2345	2424	2745	2285	2607	2638	2717	2579	2771	2470	2596	2698	2913	2882	2726	2599	2938	3042	2996	3078	3418	2812	2732	3346	2847	2929	3600	3115	3683	2517
Abl2	2209	2136	1849	1931	2095	2306	1933	2124	2150	2081	2013	2286	2064	2041	1969	2116	2161	2149	1980	2387	1992	2050	1947	2525	1953	1886	2429	1851	2008	2336	2023	2664	2114
Ablim1	23	19	15	13	24	22	19	23	20	15	20	22	21	16	22	11	20	28	36	34	8	11	19	37	38	38	6	4	3	18	15	17	28
Abr	5080	5297	4454	4754	4946	5003	4354	4947	4853	5075	4833	4845	4420	4523	4721	5454	5226	4819	4493	5148	5054	5272	5149	5290	4410	4175	4461	3682	3777	3596	3200	3810	5471
Abracl	925	863	999	974	1085	1222	1023	1101	1081	1162	1062	1170	1076	1115	1027	1310	1247	1168	1161	1203	1339	1261	1252	1239	1206	1210	1075	1042	1019	1096	1030	1028	1033
Abraxas1	174	204	192	217	213	241	194	198	219	237	205	260	191	252	235	226	227	240	199	244	216	260	228	264	217	202	183	181	161	161	141	175	237
Abraxas2	1007	1051	1030	971	1100	1221	982	1103	1124	1239	1158	1313	1184	1242	1042	1293	1270	1344	1308	1425	1229	1303	1175	1452	1307	1255	1370	1199	1273	1290	1099	1229	1229
Abt1	1153	1231	1231	1298	1280	1613	1231	1449	1374	1342	1237	1370	1257	1431	1117	1322	1298	1352	1288	1231	1060	1175	1158	1227	1099	1136	1024	949	963	1000	912	1017	1416
Abtb1	156	169	193	170	196	168	125	148	150	176	195	242	192	242	189	190	202	265	232	229	172	203	193	238	229	225	269	243	304	363	316	350	195
Abtb2	69	77	60	72	77	69	50	53	50	64	64	79	71	78	65	73	66	95	72	85	62	54	53	117	107	97	87	89	83	127	106	139	69
Acaa2	5804	6350	6202	6521	6810	7753	6427	7073	6564	6885	6441	6141	5848	6208	5602	6830	6393	5357	5286	5099	5917	6255	6131	4637	4051	4099	4223	4003	3967	3463	3239	3179	7026
Acaca	4860	5082	3310	3571	4173	4626	4540	5014	3976	4058	3832	3738	3950	3408	3973	4351	4241	3479	3017	3952	4316	4550	4650	4479	3138	2773	4697	3283	3726	3467	3248	4314	4584
Acacb	116	113	150	138	153	110	125	115	176	174	206	229	187	198	186	199	191	355	279	358	264	251	260	493	361	355	363	282	296	327	236	351	136
Acad10	720	774	695	722	829	839	688	723	910	884	832	886	735	831	884	926	1008	840	812	923	1001	1009	1040	999	796	816	1290	1065	1161	1263	1075	1295	819
Acad11	274	258	276	270	264	306	226	311	307	331	324	399	327	410	286	361	371	407	353	422	394	434	418	606	524	518	533	446	490	549	498	591	318
Acad8	618	583	544	536	609	750	619	658	652	639	621	738	679	782	582	649	630	871	834	815	659	614	691	927	914	849	714	679	653	802	616	695	718
Acad9	2066	2099	1921	2009	1991	2238	1779	1951	2109	2189	2056	2040	1847	2163	1966	2139	2187	1881	1840	1922	1995	2005	1987	1912	1674	1648	2161	1877	2000	2146	1774	1952	2357
Acadl	11042	11483	11662	11825	12259	13804	11346	12330	12878	13508	12836	12900	12203	12876	12077	14537	13694	12929	11987	13133	13170	14011	13504	13730	12369	12123	9735	9386	9335	11149	9917	10548	13145
Acads	796	828	920	898	949	1166	987	1044	1150	1289	1150	1401	1302	1473	1196	1400	1363	1739	1586	1554	1479	1521	1543	1926	1753	1798	1563	1350	1410	1722	1727	1617	967
Acadsb	1487	1622	1498	1588	1640	1848	1594	1682	1668	1832	1747	1898	1693	2028	1805	1976	1967	2064	2027	2128	2049	2143	1919	2210	2003	1861	2212	2294	2288	2667	2473	2721	1839
Acadvl	1404	1513	1418	1501	1567	1655	1369	1568	1746	1940	1833	1858	1700	1915	1839	2040	1894	2075	1964	1994	1948	2071	1996	2196	1952	1954	1966	1930	1942	2225	1989	2102	1705
Acap1	61	65	82	72	76	69	57	71	98	74	102	117	111	131	103	119	116	158	161	167	124	132	107	220	193	223	144	143	192	211	216	219	78
Acap2	1496	1524	1239	1251	1343	1262	1177	1221	1414	1514	1366	1139	1081	1118	1395	1544	1621	1313	1270	1427	1457	1528	1506	1547	1313	1206	1335	1203	1196	1202	1115	1333	1644
Acap3	859	789	859	817	949	871	675	749	1052	982	1000	947	872	933	1089	1177	1065	1110	1032	1004	1155	1167	1118	1149	1011	927	967	820	979	898	825	864	917
Acat1	4929	5186	5367	5637	5594	6190	5003	5576	6172	6657	6237	6721	6398	7382	6381	7676	6946	8227	7724	8349	7264	7689	7832	9325	8318	8653	8392	7923	7825	8467	7863	8279	6141
Acbd3	1431	1578	1470	1452	1528	1714	1396	1433	1594	1582	1543	1734	1466	1628	1434	1674	1642	1710	1651	1736	1445	1631	1513	1741	1550	1492	1780	1598	1605	1667	1486	1744	1665
Acbd4	704	711	719	748	778	633	512	589	923	941	934	804	741	811	935	1068	1097	758	775	734	1237	1327	1261	870	784	838	1925	1760	1869	1696	1488	1572	776
Acbd5	794	735	675	763	784	899	740	814	790	846	897	987	902	916	876	931	979	1109	1047	1022	969	973	946	1166	1067	1118	1366	1371	1319	1518	1347	1517	793
Acbd6	1316	1365	1194	1299	1425	1501	1239	1437	1293	1471	1296	1215	1069	1236	1168	1465	1292	1194	1218	969	1222	1367	1304	1235	1016	1110	1139	944	1000	971	861	941	1488
Acd	1135	1219	1278	1322	1302	1375	1021	1151	1462	1450	1455	1749	1496	1800	1391	1690	1527	1780	1730	1807	1563	1674	1677	1520	1423	1455	1141	1007	998	924	777	873	1404
Acer1	46	50	36	39	39	43	28	23	49	54	53	41	35	53	55	44	53	35	35	32	52	67	49	67	62	48	47	46	54	52	44	54	59
Acer3	3053	3074	2803	2882	3022	3960	3262	3523	2996	3157	3075	3500	3035	3337	2925	3289	3271	3015	2941	3024	2979	3018	3103	3166	2877	2652	2757	2652	2372	2823	2414	2694	3282
Acin1	7077	6937	6362	6603	6824	9347	7795	8725	6974	7058	6762	7665	6615	7666	6491	7070	7134	7466	7136	6467	6108	6107	6454	5242	4553	4325	5241	4582	4876	5105	4525	4886	7490
Ackr3	1053	1052	1165	1070	1153	1458	1212	1339	1255	1361	1273	1036	1020	990	1245	1437	1388	924	914	936	1489	1562	1468	789	772	730	802	664	819	418	356	376	1284
Aco1	1619	1692	1679	1660	1788	2083	1698	1857	1693	1839	1852	1864	1705	1822	1639	2022	1869	1745	1587	1702	1833	1864	1901	1707	1441	1517	1778	1456	1547	1682	1402	1550	1942
Aco2	2318	2370	2306	2523	2394	2772	2089	2432	2533	2689	2562	2759	2582	2795	2414	2726	2731	3205	3056	3131	2679	2781	2675	2899	2764	3037	3035	2763	2548	2649	2546	2684	2549
Acot13	236	308	286	281	274	275	235	287	305	385	359	440	434	460	365	399	400	646	570	606	425	438	424	668	600	661	501	441	503	571	479	495	312
Acot7	5136	5418	5186	5394	5608	5606	4534	5011	5464	5734	5379	5213	4677	5372	5002	5857	5501	5857	5468	5605	5040	5331	5119	5938	5301	5502	3843	3284	3608	3829	3613	3802	5978
Acot8	480	487	462	459	517	516	431	484	473	525	505	561	437	561	449	532	535	557	570	521	548	548	555	714	661	604	946	839	820	875	782	813	473
Acot9	1125	1115	1154	1200	1218	1476	1170	1304	1316	1343	1291	1390	1283	1435	1168	1476	1386	1456	1400	1507	1334	1437	1392	1488	1342	1340	1321	1241	1260	1211	1118	1215	1377
Acox1	1711	1767	1677	1787	1801	1938	1614	1731	1839	1947	1775	1878	1610	1747	1897	2098	2077	1812	1821	1822	2044	2186	2156	2082	1757	1722	2577	2196	2246	2628	2293	2669	1800
Acox2	22	30	24	25	35	20	29	28	22	21	22	27	27	24	29	34	36	13	24	22	37	38	37	32	24	27	51	55	23	61	48	54	22
Acox3	1191	1228	1228	1322	1314	1426	1123	1210	1490	1476	1519	1481	1354	1585	1396	1644	1580	1577	1562	1651	1533	1593	1561	1719	1483	1419	1847	1629	1783	1767	1602	1798	1416
Acoxl	5734	5100	4745	4388	5836	5882	5146	6896	10237	14498	4771	9404	5612	5890	6394	18280	6667	6527	3212	4927	5452	10642	7390	7029	5516	5107	17316	13840	3426	13562	13285	14348	5891
Acp1	1420	1451	1475	1451	1578	1847	1532	1660	1604	1557	1667	1664	1481	1645	1571	1666	1705	1554	1562	1556	1674	1668	1586	1648	1407	1412	1898	1694	1771	1874	1585	1828	1783
Acp2	1484	1524	1526	1488	1564	1646	1288	1497	1655	1629	1616	1730	1502	1776	1511	1733	1659	1633	1574	1629	1576	1591	1583	1474	1351	1341	1121	1023	1012	1062	914	1012	1763
Acp4	16	12	10	17	9	5	8	14	5	7	5	22	8	10	19	16	17	19	24	12	15	12	26	9	15	23	29	18	18	34	46	51	12
Acp5	107	107	127	132	128	183	140	158	146	158	145	285	233	254	155	180	185	315	326	323	174	174	180	424	375	407	182	146	146	371	364	370	124
Acp6	682	646	674	676	682	828	640	726	714	735	679	773	597	764	694	723	703	683	646	753	726	762	806	765	650	695	589	602	605	594	501	553	810
Acrbp	14	13	28	12	18	16	12	21	20	21	18	13	10	11	19	22	22	15	13	13	14	22	18	14	20	28	25	22	37	54	73	77	20
Acsbg1	91	72	78	92	94	155	124	123	87	98	88	128	98	105	93	103	115	106	101	123	106	110	103	79	90	88	79	81	83	81	77	93	89
Acsf2	1445	1460	1471	1522	1599	1632	1254	1534	1919	1900	1865	1888	1880	1892	1900	2169	2146	2185	2116	2168	2395	2537	2389	2623	2240	2047	2812	2436	2426	2523	2263	2642	1542
Acsf3	338	377	361	384	386	409	299	386	386	444	393	558	499	569	363	411	455	517	540	495	398	446	468	475	442	428	440	392	477	475	392	419	407
Acsl1	1963	1933	1972	2155	2128	2609	2223	2415	2460	2548	2419	2512	2253	2449	2587	2747	2740	2504	2308	2566	2828	3008	2948	2875	2511	2426	2487	2273	2416	2920	2494	2816	2137
Acsl3	1249	1257	1182	1267	1368	1194	978	1008	1348	1392	1430	934	930	1023	1331	1575	1495	1025	980	1020	1532	1627	1624	962	821	866	1387	1372	1307	1372	1318	1478	1471
Acsl4	3811	3842	3467	3737	3850	4395	3373	3979	3892	4097	3945	3695	3317	3432	3692	4258	4255	3388	3363	3677	4012	3950	3833	3917	3452	3334	3125	2870	2701	2940	2558	2959	4222
Acsl5	2819	2937	2490	2695	2670	3440	2799	3147	2675	2625	2507	2729	2402	2696	2330	2693	2540	2575	2429	2505	2267	2368	2295	2697	2395	2440	2399	2105	2148	2369	2231	2238	3162
Acsl6	232	250	196	214	216	196	126	134	176	180	182	226	235	261	103	117	155	277	264	276	94	86	99	286	253	230	35	21	33	57	67	66	268
Acsm3	105	123	130	86	104	129	94	112	137	113	143	159	166	138	155	151	144	204	212	188	166	145	152	252	175	197	268	174	208	230	189	241	116
Acss2	2853	2766	3065	3153	3086	4362	3647	4043	3644	3866	3557	3676	3353	3752	3828	4310	4268	3604	3576	3618	4733	4779	4637	3856	3195	3278	5423	4560	5139	4070	3646	4109	3229
Acta1	288	331	340	357	350	417	366	369	379	354	331	364	328	316	341	415	430	315	362	377	355	361	363	405	382	361	291	319	288	301	269	322	323
Acta2	106	119	149	112	124	200	169	197	195	149	133	294	239	283	199	229	171	425	427	435	233	252	248	596	558	532	349	319	313	239	209	245	118
Actb	82261	84841	90008	94487	94946	103359	81154	91011	96337	98283	92280	92366	83618	89082	88270	105733	105304	96346	92920	95936	95156	100984	98133	100535	91881	93387	83015	79370	74084	71787	64073	69647	88700
Actc1	139	142	138	138	123	150	126	113	124	148	118	150	153	135	93	130	134	216	174	178	130	113	118	196	188	218	107	111	99	97	91	95	110
Actg1	10405	11347	11544	12217	12772	15445	11921	13588	11902	12402	12116	10776	9941	10686	11569	14013	13302	9626	9773	10435	11179	11719	11601	10163	9096	9259	7676	7146	6884	5404	5054	5439	12254
Actg2	15	18	16	11	9	23	19	19	14	10	18	33	23	19	15	13	18	34	25	34	13	20	12	28	42	32	29	30	34	39	50	29	16
Actl6a	2992	3079	2902	3058	3107	3849	3155	3423	2954	3166	3055	3046	2782	3114	2584	3048	2828	2890	2864	2983	2374	2652	2419	2629	2454	2419	2100	2075	1957	2104	1933	2013	3717
Actl6b	25	18	13	21	22	20	16	22	21	21	30	17	22	17	34	34	36	8	16	12	43	39	35	20	20	18	101	73	129	103	83	81	19
Actn1	12473	12729	11354	12123	12536	14898	12607	14166	12381	12790	12098	12487	11463	12107	12011	13481	13419	12517	11777	12890	12898	13182	13453	13470	10997	10812	12721	11093	11851	11208	9729	11590	12819
Actn3	416	394	361	381	447	339	310	350	424	468	483	589	493	644	360	464	420	626	627	541	355	396	395	575	521	479	217	175	161	255	197	224	387
Actn4	4676	4766	4313	4562	4628	5228	4409	5125	4561	4689	4385	4528	4170	4261	4166	4716	4621	4312	4056	4162	4313	4384	4411	4364	3640	3559	3990	3277	3595	3265	3092	3602	5010
Actr10	504	552	463	516	535	546	447	489	500	603	571	481	452	543	520	595	600	514	515	562	567	646	604	560	499	538	753	728	748	766	637	700	574
Actr1a	6446	6522	6642	6748	7070	8301	6546	7410	7668	7798	7275	7060	6420	7372	7254	8587	7985	7590	7086	7368	7497	8064	7690	7831	7199	7123	8527	7717	7508	8202	7846	7974	7418
Actr1b	470	543	515	576	593	683	600	699	552	597	596	728	627	771	579	618	570	753	740	705	536	633	610	527	523	467	513	500	402	518	436	487	553
Actr2	3491	3596	3203	3336	3663	3984	3336	3628	3465	3751	3654	3933	3529	3642	3649	3945	3964	4086	3808	4141	3646	3511	3596	4016	3599	3619	3472	3325	3251	3257	2607	3311	3522
Actr3	15771	16087	15947	16399	17003	20184	16216	17654	17096	17417	16892	15382	13844	15369	15621	18537	17086	15594	14639	14754	16251	17263	16508	15713	14872	14243	13868	13099	12646	12931	11857	12451	18834
Actr5	1277	1325	1384	1357	1379	1704	1311	1506	1355	1434	1474	1522	1321	1460	1358	1474	1488	1372	1388	1383	1389	1363	1339	1281	1137	1196	965	847	934	944	867	844	1528
Actr6	554	534	532	555	566	704	529	635	581	641	604	703	643	723	605	739	698	782	781	753	711	739	694	841	778	776	899	860	841	869	789	824	577
Actr8	867	941	904	910	929	1043	850	1015	972	999	936	1071	900	1058	833	1049	1047	999	992	1018	849	979	963	938	816	847	944	835	852	850	792	797	983
Actrt3	27	12	32	21	26	25	13	14	35	31	19	22	24	25	27	38	23	25	21	18	24	30	26	44	24	31	30	33	34	26	17	23	22
Acvr1	918	880	882	1002	919	918	777	883	940	1042	948	780	769	785	989	1028	977	824	757	836	992	1017	1046	1160	970	956	1172	981	1008	1142	992	1137	1075
Acvr2a	487	492	409	424	446	521	432	439	415	447	426	432	353	403	378	449	409	420	409	371	365	420	399	513	434	388	347	299	325	372	295	385	499
Acvr2b	48	56	47	70	66	72	54	54	64	55	57	59	52	72	51	61	54	65	62	65	53	79	64	87	69	62	80	81	68	101	78	92	58
Acy1	520	557	625	664	599	598	514	563	688	713	716	726	624	692	637	840	741	746	693	745	807	776	833	832	727	783	677	581	631	542	522	562	615
Acy3	355	351	350	371	334	411	370	357	396	414	403	392	319	365	386	436	412	474	456	437	414	398	376	632	576	551	326	285	360	429	429	386	453
Acyp1	181	155	200	204	217	185	150	195	254	271	266	299	277	336	270	301	296	460	374	441	314	330	333	563	529	540	382	385	347	290	299	284	221
Acyp2	95	111	77	97	78	93	81	87	76	83	91	66	57	54	85	84	77	62	45	66	109	96	111	87	78	74	129	108	109	110	118	155	74
Ada	490	435	481	500	523	616	450	531	578	558	574	637	562	708	545	595	539	586	518	618	573	629	586	496	487	453	403	339	360	389	380	389	546
Adal	764	759	837	811	839	1090	876	884	826	892	855	985	810	937	832	975	929	750	760	848	913	903	912	903	827	763	955	896	854	731	692	770	918
Adam10	5617	5358	5120	5131	5392	6485	5294	5831	5420	5714	5596	6213	5828	5816	5234	5887	5899	6490	6083	6767	5670	5543	5490	7184	6310	6233	4405	4021	3864	5787	4905	6036	5876
Adam12	14	21	15	20	21	25	16	31	21	20	13	46	25	38	22	26	25	65	48	59	22	18	13	100	64	50	8	4	7	21	13	16	16
Adam15	3005	3095	3056	3234	3292	3994	3268	3501	3517	3472	3279	3690	3447	3742	3269	3590	3541	3640	3449	3325	3539	3415	3546	3483	3012	3013	4636	4226	4503	4974	4672	4762	3564
Adam17	2779	2876	2654	2786	2829	3401	2784	3321	2856	2992	2897	2973	2662	3015	2897	3371	3040	3079	3043	3175	3038	3181	3069	3430	3071	2918	3844	3296	3570	4178	3786	4232	3156
Adam18	3689	4027	4055	4274	4341	5151	4140	4528	4208	4594	4358	4241	4131	4582	4147	5043	4431	4085	3978	4131	4330	4849	4674	4099	3593	3519	4512	4364	4381	4400	4271	4458	4603
Adam19	1261	1363	1171	1283	1283	1317	1175	1382	1533	1466	1375	1708	1539	1693	1414	1519	1457	1937	1856	2208	1448	1404	1303	2248	1920	1768	1210	1020	1052	1215	981	1097	1247
Adam22	1010	1050	1088	1113	1234	1336	1208	1236	1331	1428	1445	1475	1242	1343	1550	1801	1754	1579	1488	1683	2017	1944	1872	2153	1808	1728	2442	2223	2296	2512	2230	2416	1117
Adam23	2683	2705	2409	2580	2803	3074	2734	2987	3170	3275	3104	3189	3029	3075	3306	3636	3761	3248	3036	3455	4602	4626	4638	4948	3957	3774	6596	5452	5583	6656	6176	7146	2780
Adam33	8	11	12	12	14	8	6	4	6	11	6	23	10	15	13	15	16	27	16	24	11	8	18	38	18	26	13	8	4	19	9	22	8
Adam9	3748	3743	3781	3850	4046	4182	3628	3920	4550	4782	4629	4308	3922	4132	4902	5468	5232	4441	4214	4554	5684	5746	5472	5527	4840	4690	6420	6101	5966	7144	6435	7008	4189
Adamts1	818	804	667	718	765	740	592	734	723	749	710	697	620	588	746	877	813	589	526	643	702	689	773	639	506	504	973	772	862	1079	978	1257	756
Adamts12	1110	1095	1133	1236	1177	1396	1046	1220	1222	1270	1249	1237	1277	1418	1154	1455	1279	1326	1323	1194	1205	1397	1311	1351	1216	1256	1614	1550	1632	1718	1683	1514	1359
Adamts3	2	7	8	11	13	12	3	4	12	15	8	17	10	6	11	18	15	4	10	11	17	21	14	22	16	20	21	10	12	48	34	62	4
Adamts4	129	142	110	145	143	207	165	180	164	204	180	369	327	296	194	231	254	415	389	483	265	307	274	789	640	635	1363	1163	1172	2029	1969	2387	146
Adamts6	217	196	197	209	198	262	186	198	277	306	245	291	219	263	285	288	313	264	202	275	339	346	339	422	341	326	381	368	390	469	386	506	185
Adamts7	1272	1193	1128	1210	1281	1439	1234	1328	1354	1302	1226	1437	1309	1229	1303	1348	1335	1385	1365	1368	1307	1393	1270	1586	1278	1121	1297	966	1119	1365	1242	1611	1272
Adamts9	118	113	104	117	130	129	106	141	88	108	131	109	71	106	97	125	104	74	75	87	122	100	114	86	75	76	176	230	170	188	164	197	122
Adamtsl4	659	638	614	684	673	646	493	620	895	923	839	1246	1066	1265	1028	1039	1136	1833	1777	1871	1338	1322	1365	2650	2203	2355	2080	1820	2087	2592	2356	2881	696
Adamtsl5	621	624	609	701	673	608	474	585	699	731	722	801	687	826	766	790	793	905	849	804	882	843	770	963	819	771	893	820	856	930	820	920	695
Adap1	27	24	24	12	19	24	24	33	19	20	21	19	15	11	15	15	16	12	7	14	19	13	14	14	15	14	9	10	6	15	19	10	25
Adapt15	3260	3264	3097	3223	3065	3857	3027	3432	2807	3076	2929	2200	2017	2274	2521	2904	2815	1870	1749	1844	2502	2630	2426	2396	2129	2216	5719	5400	5726	5519	5160	5328	4177
Adar	1503	1441	1369	1451	1517	1765	1473	1574	1648	1761	1621	1986	1682	1735	1573	1816	1855	1834	1673	2063	1769	1772	1786	2125	1633	1655	1696	1430	1577	1698	1490	1868	1598
Adarb1	509	493	421	446	465	684	568	609	416	402	433	711	643	626	376	436	393	566	536	590	372	370	368	465	406	371	521	400	466	459	397	483	489
Adat1	245	259	280	297	295	378	317	365	322	330	302	461	425	435	289	366	338	523	472	539	314	360	298	451	404	401	412	376	417	422	390	405	328
Adat2	572	540	545	569	583	763	612	699	672	605	559	762	728	795	628	743	801	689	693	767	679	664	633	784	741	702	603	545	570	711	592	639	612
Adat3	26	19	29	22	25	16	16	23	19	17	26	11	19	9	16	24	27	11	23	14	27	30	21	27	24	26	48	45	46	38	38	43	11
Adck1	129	155	126	143	146	155	134	149	147	146	135	159	140	157	124	199	143	150	152	166	137	153	172	171	171	198	136	112	116	134	117	125	174
Adck2	724	718	829	843	831	755	610	681	902	915	881	722	647	743	862	981	929	681	634	663	911	987	994	905	851	738	807	733	729	798	733	797	837
Adck5	970	953	995	958	1052	1166	1018	1157	1137	1164	1074	1148	997	1177	1078	1215	1240	1024	1004	1050	1152	1193	1129	1074	976	956	1101	988	1075	1107	1073	939	1155
Adcy10	19	19	8	21	13	17	12	12	13	24	16	21	13	15	12	8	10	22	22	19	15	20	16	44	40	30	9	5	6	22	14	23	19
Adcy3	111	89	73	73	56	70	66	87	54	80	65	52	33	34	61	58	79	29	39	34	52	42	46	94	68	71	16	19	21	50	41	64	77
Adcy6	1466	1473	1352	1393	1529	1689	1487	1584	1469	1602	1511	1742	1472	1750	1489	1596	1536	1663	1643	1743	1484	1477	1460	1683	1411	1435	1520	1280	1470	1470	1351	1593	1493
Adcy7	1448	1385	1355	1388	1440	1392	1201	1294	1528	1564	1569	1639	1349	1405	1484	1608	1570	1718	1584	1733	1547	1437	1398	2196	1865	1787	1699	1390	1573	2162	1843	2290	1477
Adcy9	710	704	631	638	675	727	614	664	730	802	780	922	857	857	790	893	845	898	877	1062	955	881	925	1198	958	841	1434	1036	1146	1237	1064	1315	641
Add1	7846	7760	7604	7855	8081	9121	7453	8368	8342	8828	8088	8309	7861	8515	7920	9142	8898	8956	8595	9455	8501	8827	8714	9989	8497	8298	7284	6613	6810	6888	6270	6798	8763
Add2	1295	1212	975	979	1068	1325	1164	1321	824	862	784	1213	1079	1244	666	752	701	1437	1352	1546	490	577	514	2340	1919	1924	88	96	102	318	297	309	1372
Adgra2	5919	5929	5600	5850	6171	7422	6237	7013	6898	7133	6663	7905	6995	7667	6659	7698	7270	7953	7461	7433	7698	7451	7723	8012	7223	6811	8113	7237	7427	7105	6552	7203	6217
Adgra3	1129	1261	1084	1284	1210	1498	1268	1369	1285	1328	1250	1227	1061	1097	1225	1366	1383	1044	946	1057	1286	1355	1249	1079	991	884	1211	1084	1008	1101	923	1123	1297
Adgrb2	82	63	71	67	79	52	41	47	75	83	73	96	86	98	78	92	74	113	113	105	83	77	73	140	102	122	104	83	79	144	117	158	66
Adgrd1	38	28	43	39	45	64	56	52	61	40	52	86	83	96	51	62	62	141	145	162	65	70	71	322	240	235	136	103	103	459	409	445	32
Adgre5	1332	1242	1221	1350	1261	1231	1037	1132	1390	1453	1423	1466	1283	1397	1437	1591	1567	1498	1433	1585	1673	1674	1752	2028	1718	1584	1363	1165	1214	1343	1145	1345	1336
Adgrf1	39	29	36	30	41	44	46	56	48	54	45	70	69	58	47	48	37	80	72	62	49	61	49	174	165	132	30	30	35	66	76	62	36
Adgrf3	24	15	26	23	28	22	9	15	25	24	25	24	20	24	30	30	25	18	25	25	29	22	26	47	25	38	19	19	21	22	22	23	17
Adgrg1	12314	12360	11527	12170	12753	12310	10044	11230	13157	13443	12777	10972	9766	10666	12568	14185	13852	10932	10347	11228	13377	13045	12805	12482	11076	10928	13997	12351	12526	13610	12089	13645	13386
Adgrg2	15	11	18	11	18	27	22	22	19	15	19	21	23	24	14	14	17	23	21	21	12	15	15	44	23	25	27	20	22	43	39	55	12
Adgrl2	1073	991	837	982	973	1115	956	1067	988	1063	954	1028	973	953	966	1094	1096	878	859	987	1058	1122	1046	1293	1088	1021	1030	839	849	1085	1003	1292	1015
Adgrl3	472	456	444	442	503	570	494	543	472	518	470	610	581	600	466	563	501	641	603	659	508	522	519	636	511	484	450	413	443	569	499	603	494
Adgrv1	2317	2298	2233	2348	2364	2869	2430	2752	2626	2696	2546	2583	2379	2583	2548	2897	2699	2616	2405	2577	2426	2827	2784	2700	2383	2277	3571	3418	3359	4167	4086	3961	2719
Adh5	4624	4680	4927	5124	5108	6344	4905	5657	5310	5746	5319	5632	5371	6054	5009	6079	5536	5729	5524	5665	5586	6030	5832	5973	5177	5374	5963	5785	5938	5954	5371	5626	5515
Adh7	117	105	101	136	107	144	101	142	120	154	144	192	163	207	152	174	160	230	190	225	162	212	186	249	270	266	152	146	150	143	135	144	114
Adhfe1	95	84	75	76	87	87	70	83	91	96	98	89	93	77	86	83	95	96	88	81	92	98	82	159	114	104	94	95	100	89	96	93	74
Adi1	476	481	549	554	542	668	566	660	498	564	569	535	476	584	513	639	523	523	513	500	566	615	590	615	529	507	510	500	520	613	548	530	609
Adipor1	5101	5294	5413	5407	5550	6693	5148	5753	5975	6149	5948	6913	6359	6953	5828	6849	6354	7614	7097	7294	6467	6902	6740	7386	6777	6729	8276	7704	7569	8351	7513	7953	6048
Adipor2	6208	6547	6030	6262	6557	7306	6136	6609	6646	7031	6680	7124	6266	7029	6708	7719	7182	7079	6889	7405	6842	7133	6896	7653	7036	6654	7023	6194	6497	7950	7069	7566	7189
Adk	2883	2812	2725	2847	2936	2996	2410	2763	3102	3217	3062	2989	2803	3080	3068	3556	3288	3002	2782	2903	3029	3398	3143	2948	2648	2629	3142	2933	2924	2891	2663	2825	3384
Adm	132	148	142	153	154	324	268	287	183	183	167	231	192	227	265	247	263	182	213	199	283	284	306	162	141	147	397	379	356	179	138	180	129
Adnp	4873	5053	4225	4334	4640	4974	4091	4475	4798	4802	4620	4398	4109	4042	4600	5025	5022	4124	3884	4453	4905	5012	4708	5989	4740	4370	4361	3680	3873	4459	3825	4923	4993
Adnp2	1844	1927	1662	1750	1926	1967	1568	1767	1885	1984	1936	1888	1752	1741	1900	2009	2070	1747	1703	1774	1880	1933	1894	2138	1866	1794	1710	1494	1452	1648	1498	1799	2042
Adora2a	25	17	12	15	17	22	8	24	16	23	11	23	15	20	19	19	11	21	19	22	26	19	26	11	7	19	37	23	33	29	40	34	13
Adpgk	1471	1542	1395	1557	1562	1820	1504	1738	1539	1600	1569	1832	1725	1907	1485	1725	1728	1874	1786	1822	1634	1691	1655	1716	1443	1525	1979	1872	1853	1967	1579	1836	1649
Adprh	4335	4573	4466	4741	4795	5450	4571	5090	4594	4725	4509	4911	4644	5213	4076	4811	4537	4925	4635	4605	3899	4327	4155	4102	3608	3819	3396	3266	3196	3214	3010	3083	5244
Adprhl2	1024	1053	990	1114	1091	1198	1048	1125	1112	1134	1137	1257	1137	1384	1122	1270	1185	1166	1114	1056	1076	1182	1206	1035	931	1008	910	826	891	747	698	736	1279
Adprm	138	141	151	133	152	171	122	108	182	173	188	132	103	142	180	198	182	125	142	127	195	194	165	204	186	156	219	225	232	177	148	193	144
Adrm1	4156	4009	3942	3926	3980	4433	3590	3947	3945	4046	3870	3739	3543	3745	3482	3994	3909	3819	3776	3499	3429	3666	3508	3621	3300	3406	2575	2392	2334	2585	2391	2483	4597
Adsl	3899	4046	3668	3950	4057	4721	3865	4333	4046	4288	4064	4262	3883	4400	3781	4434	4088	4133	3885	4198	3762	3929	3828	3423	3078	2978	3769	3404	3293	3052	2906	3008	4709
Adss	2638	2505	2539	2513	2632	3092	2447	2684	2634	2620	2608	2531	2321	2493	2211	2834	2665	2328	2247	2311	2252	2390	2287	2180	1852	1837	1612	1556	1565	1495	1350	1370	2944
Aebp2	3161	3100	2504	2743	2827	3094	2601	2801	2998	3099	2907	3080	2635	2810	2880	3266	3219	2983	2799	3028	3200	2838	2897	3257	2938	2986	3041	2630	2652	3220	2689	3091	3072
Aen	1932	1815	2115	2044	2038	2183	1858	1983	2137	2149	2114	1938	1790	2003	1861	1943	2010	1807	1718	1652	1636	1831	1716	1756	1444	1477	1050	962	835	1074	944	1013	2632
Aes	7438	7558	7688	7751	7942	9302	7754	8385	8212	8528	8120	8822	8303	8938	7527	9006	8414	9297	8773	8848	8145	8666	8438	8693	8245	8205	9866	8741	9073	8731	8410	8364	8646
Afap1	5323	5492	5000	5214	5592	6014	5000	5569	6220	6408	5994	5392	4874	4940	6219	6892	6977	5536	4997	5576	7461	7546	7328	7353	5917	5506	7804	6751	6883	7203	6542	7744	5252
Afap1l2	1107	1007	1016	970	1059	1031	828	908	1260	1225	1196	1133	994	1200	1229	1320	1369	1315	1222	1347	1454	1476	1498	1739	1483	1407	1855	1671	1793	2087	1774	2127	1048
Afdn	1003	952	788	903	1022	1053	957	1065	1047	949	914	1062	1003	898	1003	1030	1093	909	795	981	994	1108	1054	1140	818	823	1037	768	856	942	824	1037	950
Aff1	595	615	504	570	586	589	559	595	630	667	563	638	609	596	566	602	602	652	557	710	591	605	562	882	705	620	641	444	468	667	533	738	629
Aff2	91	64	75	63	74	60	64	83	63	77	75	104	105	89	72	84	82	82	72	96	92	84	88	125	90	84	79	59	66	73	70	86	64
Aff4	3401	3402	2768	3028	3162	3265	2907	3150	3412	3608	3362	3445	3127	3064	3513	3772	3708	3359	3224	3965	3962	4049	3984	4875	3852	3341	5486	4248	4458	5642	4825	6135	3388
Afg1l	192	177	154	158	158	221	156	191	175	183	182	202	200	215	166	196	184	230	223	236	175	177	170	324	241	228	184	166	183	188	174	176	194
Afg3l2	1748	1676	1730	1692	1697	2096	1802	2021	1921	1994	1824	2018	1764	1930	1802	2166	1893	1943	1843	1951	1829	1949	1873	1929	1671	1649	1913	1682	1715	1900	1770	1905	1870
Afmid	241	251	275	265	268	280	216	286	317	353	302	352	310	371	312	371	345	314	335	348	386	393	374	384	329	330	210	196	171	212	178	193	327
Aftph	1358	1385	1329	1373	1432	1460	1122	1286	1496	1498	1477	1457	1273	1426	1408	1667	1538	1515	1471	1622	1481	1484	1462	1551	1436	1344	1617	1457	1524	1755	1535	1717	1717
Aga	6261	6448	6566	6748	6724	7624	6250	6852	7165	7491	7234	6742	6200	7173	6806	8283	7617	7003	6573	7197	7573	8295	7867	8016	7187	7365	10323	9514	9813	11770	11300	11557	7671
Agap2	94	91	85	84	98	64	74	57	91	91	110	102	72	98	119	124	110	106	116	85	107	109	117	146	107	127	85	74	86	158	142	131	86
Agap3	2181	2252	2233	2171	2322	2740	2253	2593	2313	2532	2411	2667	2291	2686	2273	2641	2594	3029	2845	2488	2307	2455	2407	2696	2436	2586	2784	2467	2619	3049	2952	3012	2382
Agbl3	358	341	334	294	366	424	327	385	368	388	399	426	282	396	408	426	498	447	388	443	512	465	445	603	470	431	655	554	694	793	628	763	337
Agbl5	430	443	498	451	476	411	352	368	586	547	557	499	432	458	592	628	585	485	422	528	708	722	686	728	584	527	803	763	772	706	613	699	494
Ager	42	30	35	29	56	59	49	41	38	43	60	42	24	42	43	50	62	37	32	29	35	54	53	39	45	40	53	55	68	77	119	86	43
Agfg1	1499	1616	1500	1532	1662	1840	1417	1608	1627	1724	1554	1581	1433	1562	1532	1704	1728	1660	1489	1606	1615	1632	1569	1597	1424	1363	1146	1154	1129	1089	1011	1141	1704
Agfg2	2663	2628	2731	2755	2839	2952	2533	2806	3089	3190	3049	3121	2708	3210	3184	3602	3597	3646	3372	3163	3645	3635	3801	3267	2902	3065	3185	2854	2911	2869	2624	2786	2901
Aggf1	974	974	892	896	966	1216	1021	1058	982	1086	1083	1158	1124	1239	1095	1125	1129	1251	1209	1204	1097	1044	1084	1388	1201	1058	990	995	953	1097	904	1058	1056
Agk	1613	1722	1608	1716	1802	2048	1742	1888	1777	1920	1885	2296	2150	2342	1905	2119	2046	2376	2309	2537	2096	2072	2067	2603	2265	2241	1801	1653	1675	1605	1501	1601	2024
Agl	1014	1082	871	952	963	1167	1002	1097	1074	1078	983	1196	994	1066	1028	1166	1151	1094	1058	1234	1210	1317	1224	1398	985	987	1353	1110	1192	1211	1013	1360	997
Ago2	4757	4970	3743	3817	4311	4680	4532	4829	4107	4180	3998	4258	4056	3703	3879	4189	4245	3672	3316	4296	4275	4282	4136	4722	3573	3370	4929	3520	3926	4148	3762	4983	4209
Ago3	464	455	403	380	453	499	490	503	537	549	540	422	382	390	519	546	577	409	373	471	688	621	619	558	426	436	971	889	971	943	794	1001	514
Agpat1	1682	1767	1734	1752	1871	1739	1356	1647	1839	2010	1910	1710	1589	1751	1812	2059	2039	1726	1626	1581	1935	1932	1937	1864	1810	1788	2409	2267	2292	2383	2183	2070	1869
Agpat2	395	416	431	392	460	512	400	398	425	438	410	445	429	527	374	448	444	441	488	459	415	391	400	408	421	396	390	376	384	383	382	377	504
Agpat3	2413	2521	2511	2698	2783	3036	2517	2878	2986	2970	2919	2562	2345	2655	2858	3450	3230	3090	2884	2933	3552	3573	3478	3313	3121	3149	4901	4616	4572	5119	4575	5000	2813
Agpat4	1398	1365	1439	1413	1400	1955	1605	1813	1439	1458	1408	1599	1396	1592	1393	1687	1548	1600	1525	1550	1443	1477	1504	1460	1331	1346	1329	1221	1316	1457	1374	1407	1644
Agpat5	1069	1047	1024	1168	1104	1344	1170	1182	1097	1198	1159	1365	1187	1304	1075	1128	1104	1196	1196	1276	1130	1166	1109	1108	1002	954	1242	1140	1075	1096	896	978	1290
Agps	3540	3784	3473	3526	3788	4711	3712	4022	3686	3871	3738	3377	3124	3349	3658	4051	3886	3304	3145	3499	3581	3732	3576	3633	3160	3012	2755	2584	2535	2507	2220	2547	4139
Agrn	4740	4665	4043	4211	4424	5365	4785	5426	5094	5062	4998	6193	5376	5412	5079	5336	5652	6286	5749	6673	6105	6202	6458	7819	5854	5928	9503	6920	8068	8394	7860	10093	4547
Agtpbp1	314	326	303	286	320	328	298	289	375	330	323	262	275	254	430	407	412	249	230	232	478	491	474	367	307	282	648	559	521	542	419	512	363
Agtrap	196	159	175	183	211	191	153	218	225	259	245	269	254	241	261	285	247	287	265	302	287	311	273	310	282	279	356	320	314	322	327	355	222
Agxt2	4	3	4	3	9	4	9	12	13	8	4	3	4	10	6	7	6	6	2	11	9	5	8	7	14	13	14	17	19	29	37	48	4
Ahctf1	4064	4101	3180	3224	3581	4151	3557	3975	3446	3575	3470	3840	3666	3467	3321	3644	3623	3549	3179	3785	3150	2945	3048	3856	2854	2654	2840	2214	2291	2517	2273	2900	3828
Ahcy	3901	3960	3752	3860	4017	5111	4208	4720	3737	3853	3754	3325	3302	3481	3179	3659	3427	2636	2542	2569	2897	2920	2811	2567	2258	2369	1944	1807	1737	1719	1697	1669	4645
Ahcyl1	12375	12593	12521	12874	13644	16163	12978	14647	14889	15404	14507	16748	14828	16301	14994	17390	16534	17207	16386	17575	16767	17201	16803	18238	16347	15342	20450	18785	18610	16771	15272	16859	13644
Ahcyl2	1175	1278	1036	1095	1150	1364	1100	1165	1103	1184	1115	1195	1089	1162	1011	1219	1178	1164	1075	1312	987	1043	1024	1219	974	1046	874	776	749	1014	904	1124	1308
Ahdc1	737	773	568	652	745	786	741	845	742	785	642	927	855	882	756	790	827	941	857	855	870	806	890	1034	870	841	964	822	913	1147	940	1205	686
Ahi1	1037	1027	997	1015	1148	1296	1025	1186	1074	1129	1111	1730	1645	1772	1093	1291	1179	1836	1739	1982	1123	1139	1184	1700	1532	1302	1418	1291	1346	1631	1466	1688	1149
Ahnak	13125	13353	6129	6625	7579	9197	9591	10674	7935	8106	7442	7762	8209	5748	7190	7317	8252	6057	4991	7463	9559	9760	10290	8446	4731	4505	7987	4942	6268	5144	4663	7169	8766
Ahnak2	635	610	369	363	428	394	352	440	497	571	523	551	480	442	567	547	609	555	480	671	953	920	967	1023	565	566	1157	631	829	637	552	986	418
Ahr	927	980	741	835	823	997	844	944	969	965	915	865	812	877	864	1002	1029	855	814	921	962	920	908	1006	848	678	819	785	707	690	646	734	840
Ahsa1	6834	7104	6874	7141	7467	9980	7954	9107	7200	7809	7189	8739	8106	9041	6800	7898	7229	8622	8109	8234	6197	6855	6715	7205	6548	6765	4330	4058	4048	4159	3932	3974	8042
Ahsa2p	268	260	265	251	251	258	242	288	257	267	275	336	277	295	231	311	293	342	312	323	242	269	274	269	228	246	256	227	210	252	229	206	268
Aida	4973	4896	5086	5091	5224	6512	5357	5786	5436	5765	5369	6024	5413	6057	5123	6067	5810	5706	5484	5459	5494	5643	5327	5302	4754	4656	3952	3743	3522	3271	2922	3212	5750
Aifm1	8550	8866	8337	8751	8898	10684	8882	9906	9274	9788	9300	10733	9881	10807	8937	10090	9672	10791	10124	10824	8817	9126	9040	9565	8331	8290	5974	5193	5342	5572	4925	5407	9592
Aifm2	839	841	932	1023	1017	1099	836	996	1144	1171	1138	1198	1159	1246	1102	1296	1217	1381	1411	1410	1302	1386	1314	1524	1351	1370	1517	1354	1407	1795	1748	1742	1017
Aifm3	37	31	26	31	35	34	24	31	21	40	35	16	18	14	27	28	35	13	10	9	23	25	22	22	22	19	16	11	21	18	18	18	30
Aig1	366	361	441	386	420	488	352	488	461	485	469	561	479	585	463	569	557	627	571	595	543	561	561	648	571	545	645	586	615	596	532	592	395
Aim2	151	132	127	130	112	186	168	211	146	175	160	193	205	198	180	213	212	277	261	313	223	250	227	396	364	343	575	548	543	788	708	732	146
Aimp1	205	214	212	202	213	234	207	221	231	237	201	242	211	213	212	224	192	244	188	233	222	199	207	221	216	214	280	234	229	222	212	238	246
Aimp2	1351	1458	1355	1421	1432	1623	1279	1457	1344	1480	1373	1345	1207	1301	1217	1437	1320	1327	1238	1334	1228	1261	1335	1398	1297	1189	926	965	938	1025	890	1013	1674
Aip	2191	2328	2286	2345	2431	2610	2212	2424	2417	2512	2392	2384	2236	2558	2237	2710	2481	2459	2255	2288	2382	2645	2565	2209	1924	2046	2760	2524	2667	2572	2377	2420	2690
Ajm1	62	45	81	51	59	31	42	45	76	74	83	78	59	59	84	85	82	81	46	78	108	111	98	92	82	78	190	116	150	180	134	170	83
Ajuba	1823	1880	1819	1792	1823	2756	2231	2404	1849	1887	1869	1889	1628	1935	1708	1916	1909	1688	1692	1616	1535	1535	1593	1513	1308	1363	1132	1017	1080	1098	907	995	2152
Ak2	4468	4785	4405	4657	4588	5346	4401	5019	4676	4926	4657	4580	4136	4497	4398	4968	4935	4105	3927	4089	4144	4379	4373	3769	3322	3320	3371	3186	2964	2828	2579	2716	5384
Ak3	2469	2484	2602	2743	2845	3451	2734	3112	3141	3317	3148	3446	3320	3542	3132	3626	3355	3970	3741	3934	3600	3673	3404	4159	3827	3758	3953	3804	3836	3711	3542	3692	2933
Ak4	53	82	70	57	82	113	65	102	66	88	86	126	108	129	68	93	65	120	106	120	75	80	80	93	111	79	81	76	89	89	92	83	74
Ak6	780	822	819	818	805	1022	761	842	833	870	867	740	669	680	821	897	856	610	590	553	782	826	777	583	568	548	466	421	419	544	511	546	1004
Ak8	531	542	571	587	561	736	655	725	621	672	601	703	696	788	593	836	675	718	750	784	643	749	747	879	719	754	719	767	784	843	865	794	700
Ak9	11	12	12	18	23	20	12	20	24	27	19	55	34	39	31	25	52	42	40	51	41	35	48	70	76	53	43	43	44	45	50	42	18
Akap1	2500	2452	2321	2279	2379	2787	2236	2485	2411	2555	2257	2715	2312	2558	2135	2385	2470	2601	2402	2584	2301	2297	2204	2273	2041	2047	2491	2236	2363	2644	2441	2689	2679
Akap10	342	360	288	293	331	319	316	320	359	361	325	435	400	398	362	373	412	412	411	412	421	402	373	450	345	375	487	441	469	483	429	484	402
Akap11	2246	2349	1634	1666	1806	1976	1772	2027	1851	1869	1847	2123	2016	1924	1740	1989	1907	1917	1770	2122	1946	1804	1837	2043	1485	1337	1458	1157	1243	1382	1259	1609	2033
Akap12	9842	9761	7867	8422	9283	12399	11345	13113	9187	9368	8981	13982	12996	13228	9327	10074	10163	12877	11536	12610	9195	9235	9660	12381	9546	9060	6676	5367	6033	6907	6094	7306	9544
Akap13	2421	2454	1919	1891	2227	2533	2240	2560	2219	2478	2356	2378	2106	1987	2433	2527	2494	2243	1996	2481	2814	2873	2828	3488	2559	2448	3039	2213	2597	3068	2730	3543	2348
Akap14	133	131	113	132	129	182	161	164	126	140	137	166	133	150	107	147	138	150	133	156	142	131	133	112	109	106	108	97	116	103	86	86	167
Akap3	130	130	132	135	119	142	109	131	163	149	159	106	87	103	135	143	150	113	121	90	163	174	153	166	138	88	119	106	85	121	104	132	134
Akap7	649	619	667	690	672	662	516	535	899	933	940	777	725	779	1018	1165	1099	962	955	952	1275	1430	1365	1225	1031	1023	1772	1606	1661	1422	1279	1475	689
Akap8	3490	3452	3299	3381	3372	4159	3434	3815	3543	3564	3428	3426	2907	3134	3256	3521	3380	3016	2894	2620	3105	3168	3133	2871	2474	2576	2444	2206	2266	2455	2112	2375	3876
Akap8l	674	656	659	616	687	624	502	590	780	756	708	881	717	811	730	807	792	781	811	704	754	756	731	794	693	703	1060	895	1037	861	800	886	679
Akap9	1447	1475	982	1032	1133	1190	1252	1331	1172	1271	1212	1246	1205	1005	1198	1294	1375	1117	939	1338	1416	1439	1615	1762	1175	1035	2235	1535	1615	1852	1762	2367	1214
Akip1	701	692	696	637	677	899	696	810	723	794	745	774	761	826	720	856	862	834	778	761	775	868	827	921	787	788	917	817	857	792	719	766	762
Akirin1	1694	1581	1551	1606	1651	1875	1519	1685	1695	1742	1710	1850	1694	1803	1607	1781	1787	1765	1574	1875	1560	1565	1642	1872	1773	1757	1415	1264	1174	1664	1343	1512	1812
Akirin2	898	849	866	865	908	937	760	835	927	1020	947	751	670	783	854	1034	940	889	855	858	969	986	961	1061	995	1042	1327	1194	1156	1245	1222	1175	1083
Akna	409	379	323	391	413	415	361	374	437	427	392	468	455	476	418	439	480	516	513	627	474	479	475	545	485	504	283	280	324	367	304	366	386
Akr1a1	17461	18106	18006	18584	18502	21893	18117	20249	18839	19275	18743	19428	18584	20282	17298	20823	18838	20550	19590	19444	18519	20893	18929	19749	18380	18630	26039	24344	24412	23848	22546	22465	20780
Akr1b1	8064	8073	8284	8549	8680	10406	8324	9339	8710	9345	8911	8846	8081	9115	8491	10195	9204	9283	8948	9116	8444	9505	9419	9544	8924	9205	8819	8051	7964	7961	7548	7459	9759
Akr1b8	17190	17831	16363	17371	17556	16230	13135	14942	16544	17436	16379	15487	14396	16151	15162	18185	16827	13885	13120	13739	15791	16833	16392	11706	10296	10876	19169	18501	18745	15222	14163	14750	20974
Akr1d1	13	8	12	19	11	14	11	10	9	18	8	29	15	13	16	5	13	41	33	36	6	14	13	84	95	87	3	5	5	54	47	63	16
Akr7a2	1157	1176	1133	1162	1204	1156	995	1142	1217	1253	1241	1245	1094	1267	1199	1370	1339	1284	1226	1227	1299	1332	1280	1136	989	1034	1432	1272	1376	932	909	1007	1376
Akt1	5686	5688	5537	5913	6125	6931	5733	6519	6256	6465	6141	6342	5848	6523	5747	6874	6369	6597	6400	6170	5961	6453	6154	6287	5745	5716	5116	4650	4481	5242	4763	4837	6791
Akt1s1	2782	2765	2387	2680	2629	2569	2089	2378	2669	2744	2607	2647	2390	2797	2460	2741	2678	2925	2798	2513	2587	2575	2497	2625	2548	2550	2924	2589	2800	3064	2871	2857	2992
Akt2	6792	6668	6734	7027	7182	8146	6733	7402	7644	7830	7453	7817	7237	8098	7018	8431	8107	8344	8186	7885	7829	8058	7839	8329	7485	7669	8959	8469	8728	9432	8716	8918	7439
Akt3	23787	24015	20642	21943	23727	27047	21717	24108	22464	22752	21316	19394	17789	19274	20283	22957	22113	15977	15048	15338	18612	18677	19101	15863	13474	12850	11104	10068	10401	10131	8794	10182	26230
Aktip	1018	975	1055	1065	1037	1316	1010	1170	1162	1322	1163	1308	1179	1294	1218	1391	1350	1456	1403	1421	1419	1426	1401	1248	1199	1194	1788	1669	1747	1553	1449	1488	1169
Alad	807	860	874	955	993	1014	807	896	959	1028	961	1199	1125	1219	1002	1140	1047	1332	1233	1305	1019	1173	1044	1172	1059	1093	752	763	726	677	607	632	971
Alas1	3434	3625	3562	3686	3783	4564	3763	4138	3709	3789	3592	4093	3855	4074	3295	3703	3825	3629	3444	3683	3175	3199	3229	3092	2676	2598	2990	2815	2700	3050	2650	2963	4039
Alcam	2511	2312	2238	2339	2470	3306	2748	2995	2787	2952	2737	3279	3060	3324	2843	3138	3084	3119	2955	3147	2935	2915	2912	2942	2597	2559	2188	1968	1947	2438	2236	2505	2621
Aldh16a1	3673	3798	3636	3648	3806	3957	3207	3605	3936	4166	3933	3606	3269	3712	3880	4295	4347	3747	3458	3248	4001	4205	4120	3672	3248	3349	3208	2858	2825	2591	2429	2503	4111
Aldh18a1	1393	1496	1323	1421	1577	1802	1454	1579	1665	1639	1616	1813	1726	1826	1612	1818	1694	1932	1822	1926	1768	1713	1833	1812	1659	1561	1772	1549	1503	1360	1258	1406	1584
Aldh2	6956	7314	6856	7308	7551	8146	6755	7433	7422	7605	7329	7349	6631	7237	6984	8071	7907	7550	7011	7216	7456	7878	7809	7524	6542	6855	9114	8340	8535	9301	8620	9236	8146
Aldh4a1	992	1066	985	1067	1078	1278	1009	1173	1047	1130	1013	1019	933	1007	985	1203	1098	1208	1081	1124	1153	1170	1161	1160	1018	952	864	752	822	934	812	851	1166
Aldh5a1	1216	1186	1137	1221	1266	1509	1218	1403	1394	1525	1445	1828	1617	1767	1554	1727	1700	1939	1948	2043	1871	1827	1770	2158	1927	1862	1651	1470	1494	1813	1536	1885	1316
Aldh6a1	299	299	324	278	292	299	280	302	332	376	339	355	334	366	362	390	448	390	396	369	395	459	451	417	394	363	548	496	548	515	451	486	302
Aldh7a1	107	104	87	101	92	116	118	93	97	129	87	117	112	126	107	109	117	148	135	135	126	105	130	156	133	124	133	122	105	125	99	125	86
Aldh8a1	19	17	14	10	19	12	15	11	10	8	15	10	9	9	9	12	8	14	12	11	18	16	10	20	8	25	25	16	18	66	50	67	9
Aldh9a1	1368	1370	1384	1512	1462	1727	1361	1489	1516	1604	1478	1546	1381	1520	1519	1768	1696	1555	1453	1584	1559	1665	1682	1612	1359	1501	1183	1029	1178	1123	977	1124	1520
Aldoa	12744	12786	12685	13017	13420	13578	10708	11885	12666	13274	12645	11195	10322	10894	10508	12832	12239	10681	10074	9999	10747	11601	10936	8843	8388	8697	17962	16631	16861	15069	14905	14530	14693
Aldoc	4	9	10	7	8	2	4	10	4	13	8	6	5	8	10	11	7	14	13	9	16	14	23	18	22	22	30	32	31	25	18	32	8
Alg1	748	749	790	781	806	778	668	750	799	770	758	831	725	780	692	854	790	785	709	689	693	725	689	672	563	639	541	501	529	431	395	420	880
Alg11	1244	1251	1211	1179	1269	1514	1247	1377	1147	1310	1179	1361	1261	1424	1151	1297	1197	1337	1224	1334	1200	1252	1131	1254	1132	1126	1465	1337	1473	1558	1436	1543	1494
Alg12	2328	2307	2305	2449	2396	2790	2141	2412	2669	2706	2599	2897	2420	2791	2635	3031	2920	2773	2545	2616	2772	2977	2834	2417	2104	2044	3774	3186	3257	3029	2731	2890	2584
Alg13	1313	1312	1217	1228	1347	1508	1350	1443	1268	1438	1283	1484	1315	1392	1259	1296	1464	1365	1386	1443	1324	1298	1186	1558	1354	1387	1340	1272	1356	1438	1230	1425	1491
Alg14	163	163	191	164	184	192	179	168	175	194	178	193	199	191	185	238	200	181	175	200	179	220	210	247	229	244	249	213	208	222	200	206	200
Alg2	880	910	814	855	892	958	744	832	863	872	865	944	829	922	875	948	918	914	825	914	930	973	931	919	794	797	1356	1368	1275	1325	1187	1344	933
Alg3	713	708	769	720	678	630	536	597	761	787	732	795	729	774	673	817	799	796	702	787	747	771	731	674	586	566	702	667	646	510	442	477	806
Alg5	732	720	762	782	780	969	687	822	814	898	792	716	711	821	737	885	833	811	843	830	790	843	763	981	860	890	973	838	804	875	750	821	914
Alg6	848	716	769	778	772	1070	889	902	862	954	923	995	838	934	917	969	1080	953	905	1020	946	898	931	1035	906	839	834	725	720	824	730	905	891
Alg8	893	913	884	829	907	1052	859	918	910	1001	979	1295	1023	1259	886	1011	1038	1228	1176	1274	894	893	830	1077	950	859	827	607	715	689	587	675	976
Alg9	3118	3119	2847	2851	3052	3318	2782	2962	3255	3262	3167	3280	2959	3129	3013	3357	3189	3221	3108	3352	2937	3185	2972	2857	2450	2278	2677	2343	2381	2512	2298	2629	3503
Alk	1559	1795	1714	1782	1846	2370	1893	2182	1896	1759	1769	1817	1811	2196	1603	1931	1735	1791	1673	1672	1505	1818	1568	1539	1336	1227	1023	959	971	942	892	946	2103
Alkbh1	1615	1604	1482	1467	1530	1615	1331	1524	1427	1520	1474	1494	1233	1427	1382	1494	1512	1300	1306	1422	1351	1221	1242	1358	1255	1235	1619	1451	1416	1631	1472	1572	1765
Alkbh2	606	645	591	630	594	747	633	722	647	670	622	759	697	772	554	719	630	707	685	685	574	609	643	725	709	740	651	580	586	589	568	513	663
Alkbh3	781	778	793	804	905	1031	782	837	910	911	898	866	799	887	915	1026	943	754	805	829	995	1096	937	907	873	812	1228	1135	1100	1102	1032	1097	950
Alkbh4	423	419	440	463	448	526	405	481	483	483	486	536	460	539	441	531	520	571	546	545	484	481	501	508	512	523	365	334	359	468	354	388	517
Alkbh5	290	311	283	267	280	255	242	268	301	327	247	302	269	277	295	322	316	318	346	328	334	362	315	388	373	341	542	466	514	598	594	603	237
Alkbh6	320	312	345	355	368	346	254	305	413	448	445	427	347	426	395	532	425	562	472	492	455	482	504	552	496	502	626	527	535	510	477	484	397
Alkbh7	177	199	224	255	205	255	218	299	224	253	240	301	268	288	231	296	215	286	305	288	266	256	254	244	247	263	167	144	110	125	139	116	254
Alkbh8	545	601	514	481	598	678	563	583	609	571	545	702	619	630	557	617	629	603	623	689	548	569	524	589	527	468	577	527	536	675	547	659	564
Alms1	2156	2110	1244	1357	1611	1700	1713	1892	1623	1714	1562	1608	1608	1201	1489	1689	1746	1263	1101	1603	1760	1754	1825	2313	1424	1373	1785	1079	1312	1311	1212	1723	1691
Aloxe3	120	104	120	118	127	122	93	102	138	126	121	188	172	175	117	136	136	210	196	207	144	130	136	235	183	205	201	183	188	178	159	179	138
Alpk1	300	271	278	256	291	361	258	331	329	363	299	314	270	297	321	341	374	350	379	360	398	406	360	430	358	372	603	506	575	654	618	651	288
Alpk3	136	134	121	93	114	155	103	152	132	122	126	127	141	161	126	144	139	175	169	168	143	151	123	167	132	166	182	180	188	158	164	174	128
Als2	2496	2473	2245	2336	2556	2854	2357	2664	2485	2602	2507	2710	2476	2627	2565	2669	2707	2748	2483	2843	2495	2572	2618	2742	2160	2163	2204	1803	2034	2372	2216	2531	2607
Als2cl	1560	1490	1634	1747	1703	2112	1715	2043	1778	2003	1836	2157	1776	2125	1950	2051	2139	2181	2185	2108	2162	2045	1961	1957	1701	1692	1587	1492	1728	1672	1363	1437	1679
Alx1	313	282	285	284	290	340	289	308	302	346	283	319	320	302	284	369	320	329	311	382	313	340	359	442	420	345	320	283	283	365	336	351	314
Alyref	4418	4274	4297	4440	4482	5286	4199	4701	4417	4543	4280	4396	4089	4558	3680	4531	4178	4358	4083	3880	3670	3923	3732	3289	3015	3183	2452	2357	2196	1968	1874	1945	5063
Ambra1	1669	1518	1373	1497	1506	1571	1342	1489	1612	1689	1569	1536	1385	1436	1658	1828	1730	1480	1441	1654	1748	1883	1741	1875	1529	1419	2400	1715	1830	1911	1853	2164	1617
Amd1	2872	2822	2945	2821	2903	4815	3463	3853	2839	3094	2923	3686	3268	3405	2764	3130	3071	3059	2935	3070	2633	2616	2394	2787	2551	2434	2075	1978	1971	1884	1719	1885	3282
Amdhd2	562	590	601	628	604	427	341	398	598	641	622	509	438	538	592	690	652	617	543	584	661	690	700	747	733	683	853	801	723	890	813	886	675
Amer1	1118	1122	962	1076	1115	1332	1105	1248	1280	1336	1203	1191	1132	1091	1248	1380	1451	1127	1093	1190	1395	1499	1473	1456	1158	1114	1124	953	1009	1114	954	1070	1084
Amfr	3549	3653	3419	3629	3560	4293	3336	3733	3720	3900	3735	3400	3045	3407	3689	4111	4008	3422	3248	3328	4028	4147	3914	4034	3681	3707	6509	5825	5896	6504	5935	6227	4177
Amh	73	67	74	63	62	77	72	65	89	68	80	103	76	89	64	87	90	111	89	96	62	63	78	173	159	174	205	179	187	203	179	154	76
Ammecr1	421	444	338	355	394	311	282	289	362	331	329	354	291	272	300	350	377	361	318	322	357	365	329	457	408	390	312	253	229	313	268	341	455
Amot	635	615	445	484	549	758	719	782	596	597	566	665	597	578	668	648	693	544	519	657	742	720	743	706	616	490	1007	840	915	913	809	1044	619
Amotl1	6972	7022	6184	6879	7027	7923	6662	7317	6848	7145	6947	7424	6634	6844	6865	7303	7111	7174	6710	7615	7118	7152	6986	8867	7115	6754	8595	6995	7108	8244	7231	8398	6937
Amotl2	2257	2197	2061	2131	2262	3619	3158	3583	2519	2554	2395	3157	2637	2810	2504	2859	2930	3156	3004	2988	2780	2805	2889	3152	2876	2668	3740	3450	3823	3435	3209	3549	2151
Ampd2	6865	6639	6320	6693	6896	8375	6844	8041	6723	7035	6668	8512	7352	8303	6524	7213	7207	8356	8069	8207	6363	6317	6278	7860	6833	6577	4839	4219	4418	4647	4197	4669	7290
Ampd3	751	717	656	743	714	1026	894	938	730	777	666	821	753	787	673	763	817	794	720	898	706	780	716	851	687	691	635	529	509	702	569	695	801
Amt	178	168	180	170	158	177	143	155	215	186	196	297	221	292	252	244	283	437	403	428	337	271	292	392	370	365	455	392	484	420	356	413	171
Amz1	14	12	18	15	16	27	15	14	12	12	23	12	15	10	33	20	18	8	6	9	23	27	27	16	8	10	12	11	19	19	20	22	18
Amz2	626	580	630	559	623	691	534	591	632	675	637	803	628	690	560	673	711	730	670	747	633	654	571	610	577	617	753	693	659	561	547	548	716
Anapc1	8146	8544	6081	6579	7113	8274	7558	8452	7268	7465	7220	8503	8341	7457	7044	7719	7906	8130	7366	8925	8205	8565	8738	10217	7323	6713	10590	7323	7976	7689	6698	9446	7644
Anapc10	248	264	267	269	282	306	266	318	302	296	310	285	277	285	292	373	339	304	267	266	309	296	294	287	303	307	281	231	223	210	241	222	314
Anapc11	1909	2047	2040	2033	2064	2367	1981	2210	2193	2283	2262	2499	2299	2544	2057	2427	2247	2855	2694	2845	2239	2504	2537	2717	2465	2720	2025	1927	1917	2200	2242	2150	2259
Anapc13	403	439	470	454	444	487	390	436	498	514	525	564	463	544	503	560	535	711	664	641	617	669	663	776	650	712	614	621	655	630	622	631	489
Anapc15	356	337	398	409	348	423	300	364	382	381	380	431	410	496	301	407	361	471	449	436	333	379	348	410	363	414	192	162	177	174	127	160	437
Anapc16	676	651	576	601	601	607	464	620	604	668	696	592	480	559	607	722	648	537	532	538	617	703	644	523	574	543	761	657	657	659	675	659	751
Anapc2	1566	1485	1487	1562	1596	1697	1389	1597	1593	1663	1565	1731	1506	1841	1551	1648	1643	1837	1803	1765	1543	1511	1495	1878	1551	1721	1194	1040	1154	1192	1113	1231	1702
Anapc4	2061	1997	2000	2019	2192	2424	1929	2125	1969	2083	2114	1889	1812	1829	1913	2222	2193	1772	1663	1771	1914	1969	1975	2006	1857	1687	1655	1580	1635	1539	1306	1456	2294
Anapc5	10431	10481	10293	10835	10735	12819	10487	11754	11417	11525	10928	12276	11124	12183	10517	12205	11485	12515	11767	12127	10743	11361	10777	11486	10120	10216	10479	9748	9938	10012	8993	9556	11937
Anapc7	1570	1638	1446	1533	1652	1779	1440	1617	1606	1685	1582	1817	1603	1804	1586	1851	1810	1834	1775	1747	1695	1757	1788	1838	1700	1618	1806	1625	1640	1682	1593	1687	1818
Angel1	1023	1023	1001	1179	1209	1300	1040	1171	1285	1422	1233	1465	1335	1552	1321	1607	1472	1510	1410	1520	1462	1528	1503	1566	1414	1376	1697	1642	1672	1565	1363	1552	1197
Angel2	924	1003	921	921	968	1198	872	970	993	1010	1022	1235	1000	1169	937	1149	1115	1247	1269	1265	969	1037	1030	1331	1075	1000	1163	1059	1126	1147	1102	1199	1057
Angpt4	111	99	97	108	108	151	122	159	157	171	132	224	226	245	220	256	237	363	329	375	424	435	455	801	744	757	815	757	796	1592	1537	1537	103
Angptl4	20	42	39	44	32	79	69	64	43	31	27	65	75	69	26	38	24	68	57	82	24	33	26	62	76	57	4	5	0	15	11	14	32
Angptl6	23	31	27	21	31	18	19	31	27	35	31	27	16	22	28	25	28	29	30	23	45	60	46	44	33	34	87	47	81	79	78	87	37
Ank1	96	86	72	101	74	116	96	115	98	105	99	164	130	147	102	105	125	182	150	218	94	92	115	268	183	199	38	23	26	60	36	87	77
Ank2	317	368	325	331	347	408	320	382	306	340	337	383	349	349	362	386	379	264	250	318	467	449	481	423	304	287	645	436	461	547	515	609	301
Ank3	1013	974	1025	1041	1087	1193	996	1111	1192	1263	1209	1161	969	1053	1248	1407	1339	1205	1131	1226	1465	1486	1394	1514	1286	1325	2011	1767	1742	1904	1610	2019	1100
Ankdd1a	12	8	10	10	8	10	15	8	15	17	14	15	15	15	20	20	18	30	12	17	35	20	21	29	24	21	40	29	30	53	35	36	6
Ankdd1b	1922	1937	1902	2067	2086	2349	1929	2072	2119	2146	2161	2227	2230	2316	1814	2229	2085	2276	2153	2218	1755	1948	1832	1978	1801	1761	1349	1305	1187	1191	1136	1192	2437
Ankfy1	1080	1074	964	932	981	1200	911	1054	1072	1102	1047	1114	1053	1011	1021	1121	1125	1101	1045	1171	1188	1199	1205	1230	982	973	1090	904	1002	973	831	1079	1031
Ankh	2099	1920	1936	1901	2076	2122	1740	1932	1949	2004	1880	1736	1663	1827	1710	1933	1948	1745	1560	1648	1902	1911	1902	1907	1677	1664	1907	1714	1689	1723	1560	1695	2221
Ankib1	2073	2110	1881	1894	2064	2312	2093	2262	2246	2287	2149	2443	2190	2434	2348	2676	2453	2506	2443	2397	2420	2454	2481	2871	2395	2157	2321	1831	1893	2396	2234	2646	2145
Ankle1	1801	1565	1565	1537	1682	1705	1323	1586	1644	1738	1773	2111	1709	1978	1637	1762	1837	2018	1951	1860	1522	1431	1425	1761	1657	1680	743	631	769	686	592	586	1882
Ankle2	1843	1935	1802	1789	1795	2123	1728	1906	1918	1932	1910	2094	1947	2134	1783	2036	1859	2073	1961	2094	1802	1889	1851	2065	1688	1696	1649	1482	1563	1539	1299	1591	2039
Ankmy1	133	93	121	113	112	127	96	116	105	95	116	62	56	64	104	86	112	58	54	73	96	112	95	91	84	81	98	81	76	121	87	115	138
Ankmy2	1380	1336	1357	1386	1393	1695	1326	1476	1428	1460	1411	1345	1120	1338	1390	1589	1563	1219	1193	1334	1443	1550	1466	1506	1265	1213	1671	1557	1641	1616	1497	1623	1567
Ankra2	93	107	120	107	120	89	80	101	149	161	125	141	101	121	136	166	148	167	156	143	161	184	168	179	186	184	183	180	200	149	160	167	126
Ankrd1	10	15	19	21	16	34	23	31	14	20	13	25	27	41	12	18	16	49	44	35	7	19	16	40	30	31	14	13	9	12	18	19	15
Ankrd10	2590	2513	2267	2333	2378	2961	2610	2858	2479	2670	2549	2673	2115	2474	2642	2673	3110	2521	2428	2701	2885	2719	2644	2097	1640	1687	2171	1906	2074	2086	1711	2134	2556
Ankrd11	6613	6590	5294	5404	5972	6163	5341	6005	6285	6563	6064	5459	4984	4938	6416	6572	6790	5176	4766	5777	6980	6850	6818	7723	5566	5325	9154	6656	7392	7908	7031	8966	5978
Ankrd12	2332	2310	1997	2008	2098	2080	1817	2110	2428	2402	2361	2441	2167	2106	2444	2553	2722	2384	2229	2716	2583	2546	2474	2768	2252	2042	3304	2660	2776	3040	2700	3179	2269
Ankrd13a	2089	2221	2135	2212	2229	2534	2089	2197	2246	2361	2263	2420	2160	2408	2220	2626	2513	2424	2244	2436	2336	2484	2410	2543	2242	2257	1899	1762	1698	2312	2032	2249	2489
Ankrd13b	34	31	43	40	29	32	42	31	44	43	44	35	36	44	48	44	56	63	60	49	65	61	63	83	63	85	85	70	69	117	93	99	36
Ankrd13c	1033	1124	1005	1083	1118	1240	1023	1138	1065	1143	1054	1142	978	1104	1062	1308	1218	1015	1037	1058	1123	1233	1093	1173	991	897	983	933	985	1043	843	955	1227
Ankrd13d	38	41	25	45	36	28	27	27	24	40	34	19	18	20	32	27	33	20	28	20	16	27	16	15	20	16	11	27	21	22	23	23	35
Ankrd16	150	151	170	151	165	170	118	138	177	184	182	159	170	190	190	174	178	203	221	197	206	201	154	207	203	176	175	171	186	168	187	214	174
Ankrd17	6691	6795	5286	5521	6274	7088	6351	7220	6008	5946	5743	6117	5867	5210	5611	6114	6096	5264	4735	6125	5891	6183	6054	6715	4758	4301	6337	4506	4958	5865	5128	6958	6320
Ankrd23	178	171	153	126	149	201	160	167	172	176	173	195	156	169	161	151	193	201	202	185	154	174	168	207	149	197	186	151	193	193	194	186	181
Ankrd27	1003	954	1056	1069	1095	1275	1043	1090	1317	1377	1220	1263	1088	1240	1373	1504	1488	1267	1305	1395	1489	1554	1609	1526	1311	1278	1350	1147	1246	1318	1255	1348	1094
Ankrd28	1801	1688	1595	1507	1660	1620	1418	1553	1842	1911	1924	1847	1646	1764	1946	2023	2205	1859	1706	1975	2223	2209	2057	2182	1772	1702	2808	2401	2540	2288	1827	2277	1841
Ankrd30a	723	738	606	629	688	866	706	755	663	653	644	680	537	581	647	614	719	565	505	558	683	591	586	662	527	482	484	372	398	438	323	378	706
Ankrd31	650	699	729	757	755	811	757	789	784	799	770	822	738	876	756	878	810	919	856	836	832	819	782	923	825	824	813	731	738	776	668	749	749
Ankrd33b	28	50	51	50	52	65	49	74	48	67	61	67	77	83	72	63	67	114	87	114	96	76	90	171	138	134	45	39	49	85	76	86	38
Ankrd34a	517	581	469	502	532	705	534	635	572	632	570	676	637	780	607	685	569	772	657	673	654	652	610	709	681	654	675	587	620	596	561	617	592
Ankrd35	27	14	21	17	18	10	13	20	22	17	18	17	23	20	23	16	29	21	22	12	17	18	16	36	34	46	17	38	27	30	52	43	17
Ankrd37	28	31	41	31	46	40	44	41	40	33	42	43	36	42	40	32	37	46	30	29	34	29	38	38	40	29	160	117	138	115	126	138	40
Ankrd39	98	103	104	102	120	126	116	118	125	111	106	120	118	126	114	124	123	149	130	140	117	128	111	129	128	111	71	71	72	67	52	64	95
Ankrd40	1151	1102	1164	1199	1220	1299	1140	1265	1276	1322	1315	1356	1267	1319	1156	1426	1411	1525	1436	1398	1344	1453	1349	1454	1347	1341	1552	1500	1432	1407	1280	1345	1364
Ankrd40cl	61	52	39	62	50	108	69	67	46	50	55	41	54	36	42	45	57	48	53	47	43	50	49	56	38	41	61	58	69	68	42	68	63
Ankrd42	290	266	276	298	323	309	279	323	330	294	269	310	231	273	275	305	338	242	223	205	307	266	300	223	203	200	166	118	137	134	131	148	338
Ankrd44	443	384	346	364	364	408	410	392	420	378	385	418	338	404	334	383	352	403	350	404	303	325	326	370	319	329	304	308	315	289	253	257	477
Ankrd46	388	357	396	439	430	433	325	419	486	508	424	534	460	531	473	571	555	616	510	627	542	582	537	578	511	529	609	606	598	628	630	641	477
Ankrd49	683	657	700	699	652	704	579	641	708	833	749	773	685	759	646	760	752	743	733	793	657	675	758	709	603	616	495	435	425	474	386	443	801
Ankrd50	613	594	535	597	582	679	525	634	636	630	618	593	561	625	592	646	654	586	524	710	637	679	674	748	613	655	849	669	706	757	666	766	613
Ankrd52	3712	3684	3033	3251	3588	3543	3203	3647	3874	3815	3715	4070	3689	3547	3724	4010	4058	3856	3434	3902	4035	4230	4190	3954	3085	2800	2743	2092	2371	2470	2018	2465	3537
Ankrd53	12	12	11	8	4	18	19	17	10	10	10	10	4	3	14	8	5	3	3	2	14	8	14	7	2	10	11	9	15	27	32	39	6
Ankrd54	599	578	581	549	615	626	558	565	676	669	626	601	476	575	670	737	682	641	594	603	683	736	713	809	686	708	690	591	692	589	568	598	634
Ankrd55	1393	1478	1536	1520	1576	1930	1557	1750	1623	1653	1628	1587	1424	1520	1514	1908	1717	1438	1358	1418	1489	1659	1631	1499	1235	1184	1166	1112	1158	1061	1047	976	1788
Ankrd6	16	8	16	11	11	17	8	24	14	14	14	12	15	12	11	9	13	21	22	30	15	6	9	24	28	26	7	8	14	9	10	8	17
Ankrd65	15	8	17	17	13	15	15	12	19	21	18	24	11	24	17	18	16	16	16	28	25	25	13	45	31	32	17	16	26	30	37	37	13
Ankrd9	560	564	582	582	615	671	561	683	638	606	602	754	635	720	548	575	586	754	652	678	522	530	525	615	617	671	317	235	250	340	283	297	580
Anks1a	1354	1371	1184	1244	1355	1291	1147	1267	1329	1445	1322	1255	1131	1248	1321	1503	1323	1362	1235	1285	1405	1436	1400	1656	1372	1320	1286	1060	1188	1369	1293	1398	1301
Anks3	1166	1139	1125	1097	1224	1507	1293	1409	1197	1232	1237	1558	1191	1459	1204	1216	1269	1368	1290	1334	1182	1103	1128	1209	961	1070	1336	1163	1363	1318	1182	1193	1283
Anks6	634	635	608	627	599	778	608	648	711	708	652	767	664	731	695	733	727	726	685	701	761	683	769	692	649	621	633	461	562	513	414	478	682
Ankub1	24	32	18	8	11	28	24	39	20	17	23	45	21	39	22	14	21	30	36	32	24	23	16	56	56	29	25	38	48	27	17	38	23
Ankzf1	512	470	508	529	514	732	582	675	591	543	540	586	515	631	539	574	560	570	504	582	530	492	494	618	559	565	565	535	591	603	534	608	534
Anln	8097	8277	6777	7099	7791	8271	6837	7742	8204	8357	8031	6453	5834	6191	8121	9020	9132	6748	6223	7173	8202	8140	8352	10064	8475	8019	4942	4314	4080	4397	3795	4462	8597
Ano10	3028	3107	3058	3124	3324	3189	2545	2671	3705	3596	3482	2107	1911	2046	3620	3989	3839	1985	1906	2171	3946	4216	4183	2256	1977	1983	3185	2801	2736	2980	2657	2901	3331
Ano2	22	29	8	17	14	31	25	25	14	14	17	28	30	32	18	15	13	35	30	28	11	21	16	40	27	22	4	8	9	13	9	14	19
Ano4	12	14	13	12	16	21	14	13	13	20	20	13	12	18	19	15	14	11	21	21	21	19	14	24	20	16	40	22	22	32	33	40	14
Ano5	75	73	77	75	92	101	70	91	91	84	83	75	74	68	80	79	78	64	65	64	50	47	57	42	52	42	63	69	47	41	38	34	92
Ano8	1527	1505	1561	1598	1558	1597	1397	1511	1561	1568	1554	1721	1555	1703	1604	1705	1611	1697	1624	1105	1479	1561	1638	1844	1631	1635	2171	2038	2202	2300	2301	2275	1559
Anp32a	2107	2012	1856	1953	1940	2386	1961	2208	2211	2314	2191	2013	1883	1992	2034	2325	2305	2019	1872	1593	2169	2256	2218	1865	1589	1668	2256	2000	2020	1718	1656	1601	2210
Anp32b	10483	10519	9848	10323	10554	12269	9519	10745	10674	11412	10929	9331	8172	9057	9910	11308	10573	8608	8053	7787	9735	10275	10031	8653	7367	7875	9091	8350	8377	7575	6873	7519	12440
Anp32e	2998	2861	2472	2480	2449	3007	2457	2846	2805	2787	2639	2539	2235	2550	2569	2808	2908	2709	2319	1938	2414	2399	2434	2350	2232	2261	1963	1818	1811	1661	1427	1662	2784
Antxr2	3880	4107	3585	3795	3827	4043	3315	3685	4148	4258	4167	3600	3387	3502	3979	4433	4326	3543	3314	3601	3828	4033	4001	5035	4054	3984	3849	3486	3378	3950	3425	4069	4354
Anxa1	4815	4722	5546	5573	5536	7809	6328	6860	6469	6836	6542	7465	6846	7628	6901	8281	7617	8231	7918	8385	8401	8931	8571	9423	8395	8684	8298	8123	8006	7191	6642	6979	5932
Anxa11	4568	4490	4528	4571	4684	5563	4416	5133	4919	5217	5085	4663	4304	4625	4902	5536	5438	4793	4588	4763	5584	6003	5754	5398	4936	4888	5393	5017	4860	4222	3915	4166	5355
Anxa2	8520	8680	9167	9376	9637	11667	9670	10635	10276	10506	9831	10753	10158	11146	9978	11740	10790	10294	10194	10068	10285	11083	10550	8949	7899	7971	7450	7152	6784	6011	5670	5805	10031
Anxa3	65	100	71	69	90	82	81	89	91	76	85	113	103	104	94	118	90	157	127	167	96	101	98	244	243	246	97	74	83	214	161	201	80
Anxa4	1790	1703	2023	1996	2025	2265	1817	2047	2303	2467	2234	2304	2171	2330	2377	2759	2684	2624	2623	2638	2851	3016	2980	3141	2779	2715	3818	3565	3557	3304	2979	3110	2159
Anxa5	6115	6413	6400	6537	6759	8723	7043	7957	7113	7468	6951	7712	7400	8078	6819	8458	7735	7741	7436	7794	7808	8520	8455	8404	7615	7701	8853	8528	8818	11097	10689	10648	7397
Anxa6	2411	2472	2605	2684	2824	2878	2316	2603	3112	3176	2998	2894	2671	2802	3109	3695	3578	3009	2892	3053	3655	3809	3847	3428	2850	2866	2758	2430	2456	2261	1982	2263	2667
Anxa7	1446	1427	1492	1464	1612	1735	1364	1561	1627	1741	1586	1594	1443	1630	1465	1800	1713	1731	1677	1725	1700	1754	1669	1764	1528	1671	1667	1386	1487	1388	1209	1334	1639
Anxa9	15	17	20	23	23	19	23	19	20	23	8	25	18	27	19	16	17	27	25	27	9	11	13	19	29	22	16	7	12	14	14	25	19
Aoc2	39	58	46	49	45	61	53	66	43	55	52	61	50	70	54	50	45	66	50	63	55	60	47	92	57	80	198	183	204	292	240	270	73
Ap1b1	6867	7003	6525	6876	7119	7842	6502	7082	7192	7491	6962	7873	7207	7593	6802	7749	7745	8167	7543	8270	7128	7391	7530	8195	6990	6833	7397	6311	6256	7091	6266	7315	7584
Ap1g1	3777	3995	3375	3557	3767	3864	3202	3419	3623	3886	3822	3274	3003	3211	3521	4042	3971	3304	3127	3435	3755	3946	3763	4276	3683	3463	3666	3119	3209	3730	3296	3871	4166
Ap1g2	345	332	325	332	403	395	322	333	404	450	404	490	380	488	417	459	456	492	468	472	454	458	450	467	447	454	433	428	433	448	409	466	415
Ap1m1	2258	2403	2282	2307	2321	2474	2051	2326	2472	2514	2507	2569	2240	2658	2333	2593	2640	2379	2297	2287	2332	2389	2359	2056	1856	1906	1840	1772	1695	1562	1478	1497	2595
Ap1s1	2105	2217	2319	2302	2251	2593	2099	2274	2530	2678	2619	2680	2509	2907	2658	2943	2860	2935	2958	2930	2821	2926	2923	2838	2554	2617	3154	2956	2906	3063	2836	2789	2547
Ap1s2	1149	1099	1174	1122	1216	1663	1336	1373	1205	1203	1212	1478	1305	1332	1162	1313	1277	1160	1117	1118	1231	1312	1217	1074	980	955	1058	905	972	927	827	876	1246
Ap2a1	6028	5996	5836	6182	6193	6730	5451	6149	6435	6724	6478	7357	6526	6840	6043	6957	6565	7290	7045	7303	6283	6848	6719	7496	6446	6309	6740	5907	6040	6470	5910	6537	6559
Ap2a2	5934	6035	5640	5879	6201	6999	5782	6491	6530	6855	6241	6438	5810	6263	6195	7200	7069	6172	5972	6328	6731	6976	7024	6016	5272	5240	5539	5068	5160	5297	4704	5285	6515
Ap2b1	7047	7494	6450	6925	7402	8054	6937	7720	7306	7777	7238	8491	7697	8291	7413	8522	7954	8820	8308	9896	8188	8713	8598	10142	8370	7767	8696	7262	7448	8236	7253	8675	7792
Ap2m1	10531	10661	10433	10955	11538	12763	10258	11434	11349	11853	11145	10878	10300	11277	10598	12569	11733	10664	10293	10406	10572	11762	11141	10092	8919	8839	10713	9772	9555	9530	9143	9108	12355
Ap2s1	1985	2043	2140	2179	2189	2309	1889	2114	2253	2383	2264	2376	2206	2510	2140	2509	2314	2660	2481	2579	2280	2501	2414	2427	2340	2430	2156	2044	2005	2107	2039	2006	2422
Ap3b1	1038	1076	923	967	988	982	836	967	1045	1075	1060	909	823	874	1022	1140	1223	885	847	935	1148	1167	1200	1094	894	904	1254	1027	1085	1256	1065	1261	1045
Ap3d1	8117	8254	7594	7890	8240	8456	7211	8120	8660	8832	8467	7820	6733	7311	8587	9601	9408	7661	7195	7839	9556	9457	9743	9953	8136	8239	10043	8265	8547	8867	7897	9424	8379
Ap3m1	2673	2718	2692	2557	2884	3285	2540	2910	3025	3194	3032	3354	2932	3195	2969	3521	3512	3359	3058	3273	3377	3268	3360	3378	3174	2899	3542	3362	3326	3258	2924	3241	3002
Ap3s1	173	155	158	152	183	193	127	169	149	191	189	201	201	192	174	200	202	200	198	187	235	181	172	190	183	186	231	206	223	209	201	208	173
Ap4b1	967	945	903	948	1073	1026	932	941	931	993	916	1062	987	1140	865	994	884	1017	956	1032	756	950	802	952	885	846	624	574	575	595	523	559	1120
Ap4e1	614	601	479	522	530	586	467	528	588	516	546	624	569	572	591	571	613	614	547	643	580	539	537	789	633	584	577	524	556	591	532	608	577
Ap4m1	211	214	250	206	249	221	217	224	283	261	236	255	238	246	244	313	298	254	230	290	286	330	315	287	252	288	194	206	225	230	179	191	220
Ap4s1	351	359	384	356	389	372	274	318	322	354	327	308	271	261	295	335	323	274	270	272	246	244	236	236	231	188	174	148	146	184	146	168	425
Ap5b1	996	1038	961	1013	1063	798	692	779	1119	1040	1032	787	710	790	1013	1140	1110	745	694	657	1088	1081	1150	714	573	633	535	527	561	556	461	520	1163
Ap5m1	442	475	415	403	443	440	410	424	455	477	465	435	378	403	429	509	538	393	385	438	498	481	466	594	505	504	564	576	537	603	528	623	472
Ap5s1	293	336	264	314	289	389	282	395	300	352	276	347	350	360	273	320	316	346	296	327	268	298	303	339	308	318	257	256	251	292	269	289	359
Ap5z1	429	408	369	381	407	414	362	398	401	405	369	422	353	409	357	428	435	370	303	374	431	396	452	451	402	392	393	339	367	442	391	418	459
Apaf1	365	350	318	350	356	415	334	370	377	429	384	485	450	484	401	463	432	480	406	472	380	415	465	685	477	470	479	389	457	537	447	600	365
Apba1	113	91	93	116	110	60	62	57	139	147	121	176	146	155	159	150	173	256	224	285	214	220	238	287	253	221	193	146	153	229	154	190	101
Apba2	309	353	315	308	394	417	380	408	381	369	348	388	326	376	332	409	370	373	392	370	312	351	368	357	331	348	305	278	258	318	331	333	405
Apba3	1119	1154	1058	1089	1092	1379	1082	1239	1172	1205	1143	1065	875	1088	1110	1144	1198	1017	895	824	1030	1034	1013	1051	973	989	1011	935	990	982	852	916	1217
Apbb1	964	1005	1069	1160	1201	1498	1124	1335	1426	1400	1258	1449	1298	1459	1300	1582	1469	1741	1570	1604	1489	1559	1577	1835	1816	1665	1607	1506	1489	1830	1654	1782	1171
Apbb1ip	1755	1696	1565	1718	1729	2055	1708	1898	1704	1802	1673	1845	1668	1761	1604	1917	1793	1868	1805	1970	1612	1665	1644	1831	1520	1551	1116	943	1066	1017	897	1047	1790
Apbb2	732	727	648	682	719	673	580	677	765	817	690	631	647	578	750	822	798	671	645	703	735	754	741	811	641	623	595	464	529	417	391	471	766
Apbb3	161	152	125	136	162	192	136	160	176	189	196	233	182	207	187	221	211	210	171	163	200	234	208	226	167	170	308	266	303	287	198	216	163
Apc	1577	1553	1112	1239	1395	1420	1404	1432	1413	1377	1448	1446	1431	1223	1440	1364	1541	1263	1148	1469	1424	1474	1480	1664	1215	1016	1419	1053	1190	1249	1168	1436	1416
Apc2	159	194	127	168	168	135	121	127	177	173	170	43	44	41	140	145	158	21	33	15	187	159	153	61	55	50	142	124	102	153	139	189	139
Apeh	1438	1457	1565	1569	1623	1546	1282	1524	1775	1768	1721	1816	1600	1783	1671	1914	1853	1759	1615	1631	1836	1904	1909	1714	1516	1636	1516	1438	1482	1534	1364	1432	1757
Apex1	3524	3638	3555	3690	3751	4832	3768	4150	3331	3425	3249	3476	3143	3492	2873	3343	3033	3114	2984	3059	2487	2693	2753	2643	2453	2468	2162	1999	2036	1768	1645	1672	4237
Apex2	572	593	591	613	645	888	698	743	679	684	615	894	731	814	644	757	712	651	662	691	597	612	653	623	536	535	385	364	344	394	376	439	694
Aph1a	4040	4186	4368	4499	4586	4159	3393	3932	4775	5065	4814	4912	4653	4949	4622	5461	5207	5443	5362	5423	5009	5285	5337	5293	5080	5011	5328	4948	4849	5421	4997	5201	4797
Aph1b	46	56	80	69	46	61	51	57	63	82	83	116	84	82	77	96	104	116	94	120	107	116	106	119	86	100	175	175	157	210	181	239	60
Api5	4043	4221	4033	4160	4266	4772	3914	4146	4198	4354	4036	4079	3543	3812	3766	4571	4339	3785	3634	3874	3964	4077	3725	3575	3302	3087	3130	3103	2933	3043	2744	2958	4577
Apip	812	885	868	871	872	1134	892	1011	858	918	891	875	745	903	806	900	909	768	697	741	795	818	797	966	765	897	862	754	911	781	719	738	1043
Aplf	679	702	622	637	707	847	652	728	680	708	668	832	692	818	668	751	714	848	785	829	643	607	684	756	654	675	578	544	526	622	528	635	761
Apln	18	38	34	30	37	36	33	29	60	48	56	42	35	49	42	66	48	51	35	49	72	68	64	55	52	53	97	69	96	75	59	54	39
Aplp2	9006	9252	8824	9268	9684	11680	9498	10672	9150	9860	9377	11240	10185	11006	8565	10188	9884	11784	11169	11815	9127	9328	9343	12356	11098	10886	10266	9726	9456	11306	10542	11504	10133
Apmap	3027	3173	3218	3236	3188	3645	2887	3272	3671	3693	3534	3447	3235	3516	3585	4157	3897	3706	3469	3528	3987	4388	4199	4296	3858	3874	4687	4199	4220	4661	4158	4493	3583
Apoa2	17	26	25	31	27	31	25	31	22	23	28	36	22	35	23	32	17	42	39	31	17	28	31	44	48	41	19	20	18	37	17	35	24
Apobec3b	928	907	884	880	960	1195	973	1043	886	937	889	1100	993	1155	868	945	937	1048	1000	1063	851	884	910	1000	884	818	766	705	694	856	742	800	946
Apobr	1350	1290	1290	1278	1330	1010	832	968	1535	1511	1401	1476	1270	1452	1527	1552	1664	1509	1380	921	1511	1538	1559	1408	1121	1142	1712	1662	1744	1860	1580	1889	1403
Apoo	1695	1419	1360	1186	1503	1513	1287	1611	2416	3400	1308	2171	1427	1470	1528	4144	1658	1869	1122	1747	1512	2247	1852	1730	1449	1455	3686	3089	1063	2776	2825	2888	1592
Apool	189	194	210	206	200	200	152	166	235	218	241	166	178	164	216	240	222	131	146	157	245	249	230	193	180	178	199	206	209	191	219	187	253
Apopt1	171	167	153	166	174	157	153	172	185	171	167	168	150	177	182	237	190	203	184	179	224	173	192	228	189	193	298	238	291	275	228	258	183
App	10555	10777	10775	11247	11511	12374	10551	11947	12786	13306	12362	12229	11396	12198	12761	14568	14242	12976	12080	12402	14737	15219	15053	14989	12924	12941	24222	21795	22275	22141	20035	22657	11708
Appbp2	2729	2756	2711	2659	2784	3326	2766	3140	2789	2852	2750	3070	2821	2972	2726	3221	2986	2779	2715	2861	2700	2719	2603	2883	2462	2435	2132	2009	1967	2457	2168	2344	3156
Appl1	686	654	617	665	699	706	536	670	632	681	642	641	624	618	635	752	666	584	540	607	653	628	610	439	438	429	448	419	426	444	401	447	691
Appl2	350	364	330	375	367	409	347	396	405	438	410	410	369	494	458	487	478	475	467	506	531	529	483	525	408	471	770	668	800	781	667	769	409
Aprt	2799	2714	3158	3325	3191	3501	2893	3262	3496	3660	3537	3344	3236	3409	3421	4187	3797	3654	3490	3446	3993	4398	4187	3313	2972	3125	5906	5217	5433	4423	4251	4318	3425
Aptx	184	177	187	166	198	226	186	195	167	212	197	215	179	204	161	230	212	188	183	185	229	216	214	183	167	142	108	144	144	145	127	143	189
Aqp1	116	97	92	84	92	229	148	184	85	114	96	198	182	221	135	144	133	448	426	387	294	375	287	1280	1116	1152	812	777	822	3427	3286	3280	122
Aqp11	55	61	57	53	68	65	73	50	79	69	79	116	79	98	90	89	91	84	74	89	110	110	96	134	114	98	105	114	115	135	114	112	50
Aqr	3227	3328	2641	2867	3098	3516	3137	3516	3040	3043	2992	3058	2975	2938	2969	3240	3282	2773	2465	2880	3059	3100	3184	3062	2286	2202	2866	2298	2423	2472	2255	2781	3208
Araf	1457	1454	1376	1417	1396	1619	1279	1359	1516	1515	1470	1671	1448	1596	1368	1689	1647	1634	1485	1543	1589	1553	1526	1405	1320	1262	1515	1362	1256	1285	1170	1241	1610
Arap1	1623	1558	1563	1608	1706	1912	1517	1679	1854	1784	1727	1707	1506	1768	1872	2111	2070	1779	1626	1739	2272	2134	2189	2537	2193	2171	2129	1878	1998	2273	1969	2402	1710
Arap3	2051	1939	1893	1933	1968	1776	1444	1666	2150	2130	2039	2251	1883	2198	1899	2064	2042	2178	2049	2081	1910	1839	1823	1998	1638	1651	1496	1270	1443	1520	1398	1530	2186
Arcn1	10525	10630	10538	10744	11083	12923	10679	11508	11559	11826	11468	11631	10653	11459	10906	12775	11629	11520	11100	11827	10875	11869	11294	11891	10626	10297	11371	10698	10294	11752	10748	11525	12552
Areg	1509	1483	1457	1543	1610	1706	1503	1623	1580	1744	1572	2351	2232	2606	1427	1692	1519	2435	2332	2472	1163	1240	1256	2405	2085	2249	1827	1698	1707	2399	2266	2444	1915
Arel1	2420	2660	2206	2472	2600	2701	2203	2476	2673	2865	2661	2851	2450	2735	2628	2961	2898	2907	2897	3168	2921	2973	3039	3598	3002	2922	3331	2705	2676	3067	2750	3095	2651
Arf1	689	705	672	688	641	834	658	685	738	766	731	645	594	656	727	784	809	666	640	657	745	790	729	685	605	565	795	716	731	748	790	756	778
Arf3	4173	4272	4127	4224	4423	4813	3673	4166	4806	4930	4625	4954	4410	4892	4878	5501	5256	5221	5065	4854	5030	5383	5431	5230	4752	4731	6782	6311	6566	7450	6722	7107	4518
Arf4	2652	2696	2862	2833	3015	3589	2669	2999	3045	3210	3191	3224	3012	3156	2867	3388	3339	3254	3238	3182	3295	3595	3482	3349	3108	3172	3702	3518	3397	3433	3342	3428	3167
Arf5	2514	2528	2741	2764	2791	2958	2334	2625	2945	3006	3025	2760	2665	2997	2819	3377	3108	3342	3179	3102	3173	3396	3232	3277	3029	3263	3327	3081	3065	3191	3023	2916	2921
Arf6	8999	9062	8992	8955	9762	11629	9706	10324	9677	10078	9765	8928	8389	8440	9386	10908	10595	8248	7876	7668	10578	10515	10604	6816	6647	6536	9029	8612	8297	7346	6753	7166	9726
Arfgap1	2192	2236	2136	2217	2154	2463	1955	2300	2301	2304	2237	2241	1971	2238	2151	2364	2251	2409	2292	2273	2187	2291	2189	2233	2066	2138	2657	2572	2618	2739	2501	2568	2527
Arfgap2	2857	2855	2775	2918	3062	2930	2463	2607	3047	3144	3108	3064	2716	3101	2938	3325	3221	3022	2770	2951	3056	3171	3220	3062	2617	2712	3184	2846	2942	2705	2431	2623	3363
Arfgap3	821	828	895	891	897	1008	934	934	1081	1086	1003	1149	1045	1167	1080	1302	1302	1380	1234	1348	1412	1494	1492	1466	1434	1338	1771	1648	1797	1933	1766	1874	932
Arfgef1	1956	2050	1746	1667	1884	2047	1754	1858	1851	2077	1966	1794	1678	1601	2051	2199	2154	1733	1600	1798	2103	2105	2039	2181	1770	1639	2289	1943	1954	2257	2006	2490	1952
Arfgef2	3546	3566	3015	3113	3250	3475	3292	3604	3348	3404	3200	3351	3041	3100	3288	3402	3497	3408	3144	3621	3643	3687	3583	4122	3173	3048	4487	3611	3669	4368	3816	4574	3371
Arfip1	1166	1211	1134	1202	1290	1308	1179	1243	1210	1314	1291	1227	1144	1211	1192	1368	1414	1240	1187	1252	1322	1403	1333	1437	1308	1199	1357	1305	1238	1295	1229	1278	1411
Arfip2	673	715	647	706	682	719	555	640	742	791	702	868	810	857	687	894	802	1002	1055	993	848	810	795	883	796	806	1131	1092	1096	1017	1015	1016	747
Arfrp1	615	595	653	618	602	666	497	578	686	669	666	657	586	630	708	697	686	647	599	553	661	663	678	586	585	618	573	582	488	530	557	526	752
Arglu1	2138	2005	1992	1924	1931	2341	1851	2103	2069	2214	2141	1731	1349	1567	2102	2263	2441	1382	1347	1310	2184	2117	2128	1691	1505	1544	2368	2236	2463	2647	2244	2459	2348
Arhgap1	2766	2832	2769	2883	3065	3671	2929	3243	2956	3126	2915	3302	2965	3162	2925	3414	3312	3181	3085	3483	3272	3441	3400	3997	3510	3525	2611	2353	2444	2788	2325	2685	3181
Arhgap10	1782	1820	1793	1914	1843	1875	1505	1697	1906	1955	1912	1408	1227	1291	1883	2057	1994	1115	1059	1142	1903	1973	1909	1326	1158	1133	1841	1674	1634	1375	1264	1270	2044
Arhgap11a	3454	3396	2962	3111	3217	3273	2691	3061	3485	3559	3461	3152	2636	2791	3372	3667	3791	3238	3031	3039	3490	3343	3296	4817	4187	3875	2309	1927	2050	2179	1965	2346	3830
Arhgap12	903	926	887	905	940	1077	867	958	1004	1032	995	1089	966	1066	1097	1225	1170	1177	1164	1269	1205	1181	1185	1301	1261	1174	1264	1012	1078	1184	922	1181	1010
Arhgap15	10	10	9	3	5	5	8	13	8	11	5	9	9	11	4	6	9	14	11	10	11	10	7	15	30	23	7	5	3	27	23	20	7
Arhgap17	1696	1749	1498	1557	1632	1830	1547	1757	1633	1743	1612	1653	1557	1556	1657	1899	1884	1713	1591	1771	1800	1733	1798	1842	1578	1515	1576	1361	1479	1346	1114	1405	1855
Arhgap19	2444	2263	2173	2336	2378	2621	1998	2287	2323	2580	2499	1937	1798	2004	2414	2890	2624	2401	2289	2373	2607	2651	2537	3144	2826	2744	2502	2281	2303	2005	1665	2076	2553
Arhgap20	21	27	36	23	16	21	20	28	29	30	43	35	40	40	34	30	27	45	59	44	40	38	37	69	48	53	45	34	31	50	58	53	27
Arhgap21	5084	4822	4046	4148	4462	4345	3996	4580	4684	4953	4704	3462	2964	3121	5023	5126	5472	3249	3047	3762	5740	5618	5275	5391	4179	3724	5732	4481	4884	4646	3930	4998	4891
Arhgap22	2664	2746	2736	2796	2914	2914	2424	2697	2908	3061	2865	2721	2360	2733	2876	3289	3197	2551	2436	2325	3064	3287	3235	2658	2424	2545	4328	3899	4097	4129	3867	3895	2958
Arhgap23	687	689	574	608	681	836	696	781	781	717	643	934	759	793	686	699	729	887	799	770	751	707	753	700	638	628	706	615	581	799	728	808	654
Arhgap24	702	695	685	717	766	777	680	770	742	736	734	593	580	557	736	801	809	555	500	532	763	787	702	560	517	447	430	399	417	449	402	375	762
Arhgap25	2307	1896	1038	1064	1258	1228	1382	1634	1600	1539	1502	1539	1801	1087	1559	1533	1617	1513	1260	1818	2365	2590	2673	4924	2330	2270	4656	2789	3235	3301	2773	4296	1188
Arhgap27	521	495	449	444	480	545	436	512	492	513	448	409	408	417	440	506	507	492	418	471	578	529	532	632	526	464	466	443	426	576	548	596	486
Arhgap28	440	446	437	416	447	587	459	514	490	495	469	482	466	468	464	576	539	480	402	516	554	592	621	634	546	477	498	450	502	590	527	652	473
Arhgap29	1006	1005	994	996	1111	1217	1071	1130	1229	1195	1167	1247	1051	1078	1143	1373	1334	1107	1163	1215	1370	1298	1344	1332	1042	1056	1028	1037	1005	885	766	867	1095
Arhgap31	3230	3205	2510	2671	2822	3264	2864	3167	2678	2767	2637	3027	2768	2730	2422	2615	2663	2611	2299	3028	2422	2392	2359	3095	2201	2277	1671	1252	1389	1590	1380	1874	2906
Arhgap32	1590	1656	1381	1422	1579	1671	1525	1718	1651	1611	1525	1453	1414	1365	1471	1508	1633	1258	1114	1448	1500	1522	1386	1733	1355	1194	1136	999	959	1289	1106	1318	1670
Arhgap33	165	127	154	148	151	145	135	129	198	166	162	200	156	179	183	193	236	193	193	201	224	207	224	270	222	191	184	177	193	211	176	197	174
Arhgap35	2983	2986	2385	2718	2812	2763	2599	2835	3223	3181	2943	2925	2769	2689	3112	3286	3157	2895	2770	3270	3212	3197	3201	3442	2868	2565	3399	2749	2844	3391	3114	3615	2945
Arhgap39	1553	1474	1474	1466	1473	1952	1577	1799	1563	1711	1601	1732	1607	1709	1578	1720	1646	1781	1682	1731	1534	1710	1526	1712	1442	1416	1367	1234	1359	1244	1189	1267	1731
Arhgap44	88	106	92	96	118	130	77	104	78	96	101	90	81	66	93	78	110	66	57	62	76	98	100	51	59	51	35	49	56	61	46	50	111
Arhgap45	4	6	2	4	4	7	8	8	1	7	2	6	5	6	8	3	9	5	7	8	5	5	4	11	7	11	17	12	12	29	23	27	11
Arhgap5	3091	3184	2698	2841	3149	3292	2769	3079	3044	3346	3272	3362	3061	3150	3201	3452	3546	3207	2962	3271	3372	3300	3073	3465	3061	2648	2451	2459	2373	2526	2209	2674	3211
Arhgap6	294	283	268	265	252	326	297	293	237	263	254	294	254	268	256	244	237	271	220	288	209	251	222	297	268	248	117	126	123	150	152	159	284
Arhgap8	28	23	27	39	30	45	27	43	44	46	39	56	73	75	58	70	65	70	67	75	66	62	85	70	64	58	80	53	69	87	74	77	27
Arhgap9	13	15	11	9	9	22	18	28	15	13	12	25	21	26	6	13	18	31	41	36	13	25	16	69	67	66	20	12	22	29	28	26	15
Arhgdia	8085	8213	8365	8656	8892	9001	7405	8235	9434	9626	9270	8785	7997	9095	8933	10307	9701	8741	8369	8468	9101	9663	9256	8512	7670	7460	9013	8101	8209	7621	6736	7182	9439
Arhgef1	2609	2564	2522	2665	2737	3076	2562	2844	2810	2969	2869	3528	3107	3437	2805	3097	3076	3727	3635	3474	2866	2971	2934	4071	3603	3645	2706	2269	2424	2847	2325	2657	2636
Arhgef10	2732	2783	2598	2764	2894	3486	2904	3276	3340	3377	3155	3829	3408	3720	3221	3475	3600	3792	3634	3901	3386	3421	3354	3489	3070	2862	2020	1788	1907	1945	1781	1964	2860
Arhgef10l	344	338	318	368	404	385	337	331	409	374	437	369	290	331	429	444	416	408	339	379	475	521	496	546	436	454	451	394	396	478	386	382	381
Arhgef11	1099	1060	935	959	1028	1109	936	1058	1007	1076	1009	916	874	908	975	1050	1044	834	754	840	1073	965	1023	1055	897	916	1054	770	882	1022	853	1098	1060
Arhgef12	8552	8515	6621	6891	7539	7993	7042	7867	7469	7731	7623	6440	6353	5769	7515	8016	7990	5840	5297	6310	8581	8638	8745	7667	5635	5290	9209	6954	7898	8351	7348	9625	7986
Arhgef16	615	658	675	701	695	666	526	678	820	894	818	699	687	721	880	1011	933	815	821	895	974	1026	978	1050	974	985	836	758	832	945	898	918	773
Arhgef17	2663	2694	2253	2360	2689	2818	2513	2785	2909	3256	2644	2904	2279	2388	2913	3805	3008	2702	2100	2618	3092	3254	3235	3433	2280	2412	3541	2940	2594	3435	3383	3558	2503
Arhgef18	1090	1155	1088	1114	1140	1383	1082	1187	1221	1245	1194	1219	1056	1250	1087	1339	1249	1241	1177	1152	1204	1230	1239	1375	1188	1171	1229	1047	1297	1292	1165	1269	1158
Arhgef2	3786	3561	3094	3313	3489	3898	3412	3684	3362	3349	3163	3644	3389	3462	2990	3470	3360	3512	3325	3612	2912	3142	2998	4029	3434	3213	2944	2554	2528	3013	2777	3075	3744
Arhgef28	549	552	515	517	528	563	511	612	610	600	556	516	384	443	560	644	640	468	498	544	631	728	679	785	614	598	684	509	582	582	456	557	622
Arhgef3	31	18	24	31	23	33	26	30	38	24	32	23	20	21	43	56	34	34	24	26	37	34	24	40	52	37	29	29	25	37	34	32	30
Arhgef37	30	26	25	31	39	75	68	80	27	26	26	63	61	56	28	48	35	86	75	85	44	47	34	131	115	95	28	22	17	52	50	39	28
Arhgef39	13	9	10	14	13	14	10	19	21	15	17	13	14	12	29	12	28	18	22	23	20	23	28	44	28	22	29	23	23	35	29	23	28
Arhgef4	537	454	538	563	526	455	367	440	664	710	672	565	537	617	693	822	795	730	660	746	872	850	925	902	755	799	1014	973	982	951	808	851	547
Arhgef40	5352	5461	4778	5099	5183	4729	4116	4634	5160	5231	5019	5445	5138	5442	4811	5237	5168	5629	5473	5141	4722	4723	4759	5325	4498	4326	2989	2588	2756	2644	2457	2639	5669
Arhgef5	1988	2022	1868	2014	2079	2472	2103	2233	2037	2096	2006	2102	1785	2010	2036	2192	2235	1978	1880	1944	1992	1954	2041	2162	1808	1691	1811	1625	1832	2032	1811	2011	2128
Arhgef6	5882	6323	6198	6552	6725	7980	6814	7389	7383	7841	7263	6789	5982	6442	7475	8436	8213	7075	6728	7619	8182	8573	8111	8868	7544	7313	8471	7727	8025	9791	8780	9797	7064
Arhgef7	2431	2484	2296	2387	2542	2651	2267	2494	2781	2832	2709	2554	2238	2507	2796	2960	3000	2654	2566	2852	3046	3053	3026	3403	2925	2646	3439	3005	3147	3626	3104	3733	2668
Arid1a	4392	4460	2813	3120	3546	3379	3198	3607	3227	3471	3219	3036	2815	2466	2972	3095	3117	2656	2276	2846	3184	3086	3159	3300	2236	2150	2799	1721	2142	2163	1869	2568	3588
Arid1b	2198	2258	1830	1859	2029	1844	1794	1963	2198	2185	2047	1675	1458	1381	1976	2166	2294	1277	1146	1364	2333	2273	2299	2065	1581	1518	2483	1959	2077	2402	2196	2634	2071
Arid2	1594	1654	1214	1305	1444	1449	1367	1488	1312	1463	1264	1206	1150	1046	1217	1453	1409	982	882	1157	1263	1315	1337	1375	1072	937	1119	864	907	1104	888	1133	1487
Arid3a	720	776	658	732	739	978	764	789	712	738	737	765	607	745	670	788	744	678	673	666	644	582	635	649	641	594	436	358	412	599	517	547	635
Arid3b	298	292	273	268	304	352	284	347	287	279	276	359	256	357	290	248	320	309	301	336	235	209	191	301	282	226	138	129	115	203	153	195	341
Arid4a	549	633	507	509	568	692	549	607	613	668	554	632	545	622	639	681	655	626	568	634	596	593	646	815	652	671	447	348	415	512	420	543	589
Arid4b	970	991	968	940	1072	1203	960	1130	1148	1234	1172	1142	1059	1062	1278	1306	1364	1092	1082	1143	1363	1285	1306	1413	1256	1201	1421	1223	1259	1572	1232	1611	1095
Arid5a	767	726	693	672	750	754	680	719	573	561	622	792	715	866	582	580	548	697	654	650	466	485	471	710	669	726	276	274	258	443	372	427	870
Arid5b	680	666	572	644	664	725	640	718	718	697	684	769	759	728	750	721	768	776	683	830	777	741	767	1025	766	733	1068	945	982	1053	880	1158	652
Arih1	3553	3756	3351	3462	3669	4297	3498	3865	3662	3903	3681	3454	3389	3314	3611	4066	4138	3772	3510	3706	3822	4162	4039	4327	3745	3618	5059	4241	4272	4742	4269	5105	3761
Arih2	1304	1423	1208	1281	1385	1501	1179	1365	1426	1494	1420	1442	1304	1501	1436	1605	1433	1664	1442	1635	1374	1407	1435	1544	1237	1197	1285	1180	1225	1437	1310	1437	1594
Arl1	218	179	190	207	192	236	187	216	228	206	219	232	184	222	192	239	247	193	211	211	213	226	224	223	192	202	251	220	253	331	263	274	243
Arl10	1328	1238	1376	1347	1464	1545	1259	1406	1611	1612	1427	1660	1539	1719	1447	1761	1560	1893	1842	1794	1563	1644	1518	1964	1901	1783	2202	2105	2004	2393	2222	2323	1519
Arl11	482	520	516	524	583	655	566	593	534	553	490	666	603	656	431	538	477	878	786	822	505	476	456	950	877	843	239	220	248	442	412	500	637
Arl13a	17	19	19	10	27	31	21	25	22	9	23	16	24	22	19	17	14	22	15	29	23	17	18	32	15	17	44	34	32	34	35	48	15
Arl13b	746	694	710	759	744	800	738	768	781	851	796	956	780	893	855	1009	933	969	929	952	912	881	868	961	930	811	935	887	860	876	797	936	750
Arl14ep	1755	1752	1860	1829	1943	2216	1782	1835	1878	1998	1978	2162	1923	2102	1818	2093	2088	2122	2088	2140	1934	2057	1968	2392	2166	2177	2103	1965	2011	2154	1922	2093	2009
Arl15	332	322	303	246	292	312	247	310	376	303	318	270	245	295	337	350	360	266	220	268	387	363	306	268	260	279	387	314	324	308	253	281	312
Arl16	411	419	475	508	428	497	365	387	601	571	527	564	507	559	543	630	607	579	551	531	599	700	659	578	494	506	392	343	365	342	398	352	483
Arl2	1169	1121	1254	1266	1307	1407	1113	1294	1531	1565	1516	1487	1466	1561	1507	1918	1757	1905	1659	1653	1924	2219	2023	1681	1580	1645	2665	2508	2521	2419	2239	2181	1316
Arl2bp	4728	4954	5037	5058	5162	5905	4904	5330	5325	5652	5350	5952	5459	5964	4936	5937	5576	6066	5858	6006	5342	5639	5349	5940	5404	5387	5632	5286	5317	4820	4573	4757	5852
Arl3	1942	1976	1951	2078	2091	2628	2116	2515	2402	2427	2385	2990	2824	3168	2170	2599	2460	3360	3034	3183	2471	2643	2501	2599	2407	2609	2838	2651	2591	2371	2276	2237	2282
Arl4a	253	240	179	237	228	300	239	265	212	213	216	270	273	263	212	204	230	279	306	300	163	190	178	253	212	264	89	98	83	114	121	128	270
Arl4c	2790	2652	2643	2770	2877	3100	2581	2767	3175	3095	2995	3254	2956	3162	2963	3429	3245	3519	3357	3430	3289	3409	3338	3506	3164	3132	3751	3581	3349	3303	2918	3318	3193
Arl5a	4835	4889	4650	4486	5051	6376	5044	5705	5039	5195	5049	5046	4537	4725	4993	5756	5567	4791	4588	4918	5669	5718	5301	4789	4382	4088	5311	4749	4782	5154	4641	5023	5301
Arl5b	983	1149	1023	1030	1083	1310	1075	1052	1029	1080	1058	1166	1070	1129	1004	1215	1169	1158	1089	1155	1092	1133	969	1325	1139	1099	1378	1308	1250	1341	1297	1516	1062
Arl6	994	996	1053	1005	1014	1245	965	1233	993	1126	1085	1071	1043	1104	981	1176	1124	1070	1013	1018	1093	1258	1092	1076	958	959	974	1011	1057	939	864	893	1127
Arl6ip1	5034	5083	4941	4967	5117	5321	4187	4568	5708	6001	5848	4158	3742	4047	5595	6592	6248	5559	5408	5745	6793	6899	6753	9035	8528	8649	9376	8961	8838	8962	8039	8623	5893
Arl6ip4	2503	2709	2627	2648	2616	3177	2641	3110	2768	2947	2900	3034	2860	3245	2663	3097	2949	3306	3040	2654	2741	2890	2824	3148	2826	2865	2476	2183	2282	2454	2391	2450	3004
Arl6ip5	1896	1951	2078	2048	2057	2603	2156	2261	2113	2262	2248	2106	2018	2199	2141	2504	2331	2113	2173	2215	2424	2606	2558	2340	2170	2180	3046	2906	2994	3019	2877	3012	2340
Arl6ip6	914	877	906	918	925	1089	923	994	961	1025	966	966	872	934	863	964	1055	915	917	878	911	987	858	1123	1112	1114	604	529	543	689	595	712	972
Arl8a	1318	1403	1286	1406	1388	1539	1262	1355	1583	1565	1552	1649	1492	1657	1503	1814	1664	1768	1834	1771	1731	1847	1722	1890	1787	1851	2167	2019	2015	2480	2277	2342	1571
Arl8b	2890	2895	2968	2913	3061	3366	2696	3048	3018	3087	3095	2639	2452	2556	2663	3175	3074	2583	2464	2521	3123	3136	2944	2506	2391	2183	3352	3271	3088	3048	2889	3041	3588
Arl9	1135	1106	1035	1119	1165	1587	1232	1427	1273	1205	1138	1440	1299	1401	1148	1247	1244	1310	1325	1069	1280	1276	1352	1259	1164	1164	1650	1427	1430	1662	1520	1588	1189
Armc10	1129	1140	1241	1258	1223	1366	1095	1232	1295	1436	1308	1451	1295	1459	1313	1519	1313	1367	1343	1389	1411	1534	1457	1574	1378	1498	1674	1616	1634	1573	1490	1622	1439
Armc2	56	66	38	44	44	86	66	76	66	46	63	67	67	73	54	59	70	68	69	103	75	76	85	107	80	76	95	68	89	71	63	61	76
Armc5	916	915	802	861	890	843	704	786	848	800	786	615	470	529	745	741	769	477	470	463	692	672	659	679	612	594	429	335	403	571	495	501	1011
Armc6	1365	1267	1345	1372	1428	1238	1054	1241	1439	1507	1416	1296	985	1132	1358	1454	1555	1186	1151	1122	1427	1389	1430	1569	1386	1451	917	814	867	923	740	817	1580
Armc7	663	655	657	725	701	762	602	657	707	755	680	693	622	720	736	788	783	699	677	704	697	711	686	827	703	714	658	558	550	708	618	661	719
Armc8	1383	1439	1337	1289	1386	1495	1233	1381	1543	1415	1439	1317	1243	1400	1384	1647	1625	1363	1342	1426	1557	1533	1542	1508	1290	1254	1521	1373	1371	1341	1125	1404	1609
Armc9	260	279	243	261	294	266	216	258	278	289	300	337	260	283	278	287	304	302	307	297	271	288	264	334	269	275	145	115	114	127	92	97	301
Armcx1	654	690	687	645	689	837	651	703	725	691	719	849	699	742	711	864	833	753	742	735	858	842	801	739	707	659	989	955	951	856	759	781	760
Armcx3	1316	1286	1264	1364	1317	1724	1313	1347	1388	1569	1462	1740	1527	1624	1562	1786	1715	1801	1676	1752	1757	1839	1756	1906	1579	1579	2488	2248	2451	2523	2123	2322	1492
Armcx5	346	372	395	357	384	426	302	357	445	443	439	509	437	479	393	542	577	587	579	682	489	527	518	632	572	548	741	726	623	589	557	600	490
Armh3	837	908	880	884	910	901	776	811	948	1001	981	856	751	837	954	1161	1097	971	901	996	1104	1062	1170	1212	1070	977	1337	1108	1280	1348	1219	1273	1002
Armt1	1252	1111	1143	1187	1229	1689	1319	1469	1204	1206	1159	1379	1117	1416	1075	1301	1241	1253	1195	1238	1114	1124	1066	1237	1051	1083	939	849	828	980	858	881	1410
Arnt	4670	4579	4239	4375	4592	5239	4127	4645	5093	5240	5098	5265	4458	5014	5089	5619	5820	5139	4761	5434	5552	5484	5518	5316	4707	4439	6291	5623	5620	6055	5138	6162	4831
Arnt2	22	21	35	30	43	63	39	25	21	22	29	81	69	64	29	26	34	109	114	137	35	34	28	208	166	168	21	25	20	51	32	28	22
Arntl	617	603	521	556	501	647	513	552	611	620	560	607	463	603	555	586	561	643	620	620	507	495	513	541	549	510	616	593	572	568	496	490	665
Arntl2	52	57	49	57	40	60	49	46	30	47	41	44	41	47	14	26	37	56	55	58	25	20	18	67	64	70	16	14	10	43	27	30	45
Arpc1a	1472	1528	1479	1532	1473	1992	1412	1756	1553	1621	1546	1802	1556	1699	1406	1673	1647	1898	1780	1797	1567	1535	1578	1713	1536	1568	1601	1482	1526	1525	1378	1413	1615
Arpc1b	6274	6323	6280	6109	6162	6840	5536	6295	6074	6517	5984	6178	5607	6152	5309	6249	6099	7293	6523	6421	5885	6112	5912	6329	5857	6661	6800	6260	6359	6884	6537	6786	7135
Arpc2	4540	4593	4462	4600	4771	5765	4527	4766	4844	5145	4866	4916	4558	4953	4516	5339	5045	4870	4774	4928	4746	5090	4811	4484	3990	4232	5835	5459	5298	4899	4730	4694	5444
Arpc3	3207	3301	3361	3471	3333	3924	3254	3397	3540	3916	3681	3761	3584	3966	3375	4004	3767	4227	3817	4015	3648	3845	3602	3914	3561	3881	2539	2284	2416	2596	2536	2463	3844
Arpc4	4429	4525	4570	4831	4696	5971	4719	5360	4980	5176	4925	5309	5012	5519	4483	5369	5138	5235	5068	5160	4800	5204	5082	4939	4437	4589	4679	4391	4416	4736	4453	4414	5138
Arpc5	3568	3676	3773	3759	3876	4827	3816	4181	3847	4024	3904	4426	4116	4146	3586	4491	4063	4825	4515	4610	4097	4295	3958	4673	4538	4500	3639	3547	3455	3573	3310	3521	4195
Arpc5l	736	735	736	696	795	843	635	774	810	825	814	821	704	817	773	952	805	827	846	887	860	815	882	936	854	809	958	904	913	852	840	824	884
Arpin	325	342	337	337	343	334	284	335	451	387	385	455	384	382	406	463	436	427	422	386	482	523	448	478	455	422	616	594	530	549	484	513	364
Arpp19	2954	2973	2962	2998	3313	4174	3203	3537	3211	3230	3422	3234	2901	3164	3073	3720	3437	3272	3166	3200	3349	3567	3275	3273	3113	3005	4030	3774	3616	3391	3048	3343	3378
Arrb1	247	226	239	225	258	191	184	218	260	280	290	247	217	222	341	346	354	261	295	314	379	353	358	437	400	327	277	255	244	363	324	355	232
Arrb2	312	313	349	335	404	425	354	396	363	385	358	459	439	494	349	451	369	487	481	522	377	406	412	458	391	386	372	344	364	392	329	374	356
Arrdc1	882	910	973	1022	1032	1248	924	1098	1206	1310	1263	1493	1345	1592	1308	1374	1478	1772	1747	1662	1578	1671	1577	1907	1753	1680	1693	1609	1558	1854	1670	1753	1136
Arrdc2	415	423	465	457	527	564	449	487	488	449	498	651	573	631	518	515	558	601	577	616	455	481	464	447	501	461	313	280	267	310	305	318	517
Arrdc3	702	647	660	586	652	659	523	621	695	778	724	596	564	566	765	791	828	539	555	549	874	946	819	766	650	619	1168	1121	1091	913	783	933	656
Arsa	1102	1085	1230	1172	1286	1124	910	1008	1401	1447	1438	1334	1317	1439	1419	1658	1720	1449	1508	1555	2001	1919	1983	1718	1536	1576	2941	2775	2798	2929	2579	3016	1221
Arsg	716	742	729	716	779	727	615	671	853	903	826	866	791	867	869	982	1003	880	786	979	1168	1218	1163	1035	871	860	1419	1354	1286	1368	1161	1319	869
Arsj	258	283	223	257	256	285	254	271	263	260	250	223	222	246	231	254	244	200	207	248	253	203	206	304	235	206	139	125	113	108	128	116	296
Arsk	97	98	104	102	100	123	96	104	134	140	129	153	126	141	117	137	151	176	153	170	180	187	154	197	144	154	199	182	175	203	174	221	119
Art3	28	16	23	20	24	23	18	27	29	23	28	37	43	26	28	26	16	48	44	47	19	14	19	54	37	55	18	16	13	22	36	30	24
Artn	886	885	849	871	828	735	724	722	984	1039	909	745	588	772	950	1090	1066	774	699	722	1092	1075	1174	877	757	688	1069	1109	1043	1092	1029	1031	876
Arv1	616	610	608	570	563	781	565	607	625	628	576	674	636	721	584	640	663	708	727	745	666	654	651	595	609	652	986	937	846	818	792	772	755
Arvcf	293	325	316	284	357	426	324	392	399	421	404	517	432	527	413	516	505	577	542	528	496	540	516	574	486	487	739	651	672	551	548	511	356
As3mt	108	111	107	94	101	78	78	77	122	108	116	129	96	117	106	115	135	107	154	134	118	131	108	156	142	124	91	122	95	85	73	75	121
Asah1	5274	5439	5941	6079	6133	6816	5415	5916	6650	7282	6858	7015	6668	7192	6694	8648	7733	8014	7760	8044	8346	9058	8610	9574	8716	8781	14322	13464	13453	15896	15184	15455	6520
Asah2	945	1106	1127	1147	1196	1369	1128	1177	1235	1302	1216	1220	1221	1373	1172	1480	1263	1069	1039	1212	1086	1375	1275	1085	940	881	1284	1162	1258	1111	1044	1065	1401
Asap1	1083	1024	908	987	1023	1224	956	1030	1110	1175	1031	914	890	835	1071	1190	1212	784	709	857	1153	1145	1195	1025	824	882	978	852	915	938	855	957	1024
Asap2	1062	1042	942	944	1068	1010	865	978	1075	1066	1005	983	935	936	1077	1141	1071	1007	836	1073	987	1038	1001	1103	896	905	550	475	467	555	456	589	1131
Asap3	343	276	296	328	307	325	309	317	335	376	350	323	284	360	363	354	437	404	353	354	447	469	404	454	428	403	660	548	658	918	807	835	354
Asb1	908	770	801	726	836	802	645	739	903	858	837	866	697	838	775	820	879	646	656	679	765	751	700	794	646	570	665	555	602	702	586	715	899
Asb13	268	241	252	283	263	366	297	328	315	308	291	437	372	447	320	373	362	474	485	527	425	363	343	495	467	416	393	359	354	408	340	424	314
Asb14	30	23	25	26	23	24	28	23	41	25	25	34	16	31	29	14	47	27	25	33	37	29	26	43	20	30	48	35	48	51	44	53	26
Asb3	1115	1098	1112	1075	1170	1343	1103	1213	1156	1180	1196	1202	1114	1211	1140	1363	1330	1307	1257	1349	1230	1314	1312	1407	1218	1207	1272	1112	1120	1221	1142	1308	1264
Asb5	15	9	15	17	18	21	18	35	18	23	17	22	13	19	10	27	20	32	24	28	19	29	19	58	63	42	18	12	18	24	38	30	20
Asb7	255	234	203	228	235	264	199	251	254	238	215	229	211	231	219	254	232	206	200	214	215	213	233	267	224	185	300	230	252	338	270	325	222
Asb8	1239	1174	1220	1240	1179	1411	1060	1210	1233	1262	1336	1278	1226	1339	1177	1408	1332	1296	1280	1355	1253	1309	1261	1378	1199	1237	1076	1014	1001	1190	1109	1110	1380
Ascc1	1190	1290	1186	1239	1297	1455	1262	1366	1266	1313	1211	1176	1128	1200	1132	1345	1289	1163	1146	1194	1189	1304	1297	1296	1155	1166	1534	1415	1461	1640	1498	1567	1426
Ascc2	1539	1611	1413	1429	1569	1657	1374	1644	1521	1677	1592	1737	1541	1643	1492	1631	1602	1677	1699	1702	1433	1494	1537	1824	1584	1504	1568	1399	1432	1388	1176	1374	1795
Ascc3	2920	2939	2377	2481	2697	3043	2568	2780	2552	2658	2614	2869	2661	2651	2571	2821	2875	2190	2113	2455	2543	2544	2553	2350	1812	1604	2329	1864	1929	2295	1977	2359	2985
Ascl2	397	416	393	373	367	398	308	358	314	360	328	337	289	283	268	290	341	336	310	264	242	263	234	251	226	268	113	113	118	113	117	115	432
Asdurf	381	381	351	347	300	422	352	345	336	334	310	351	283	314	299	329	341	276	290	286	303	335	315	277	262	289	250	254	225	251	227	257	432
Asf1b	3298	3529	3510	3705	3617	4294	3372	3764	3833	3892	3803	3248	3014	3363	3581	4478	4070	3455	3419	3398	3989	4100	4085	3633	3255	3371	2632	2344	2256	2268	2167	2215	4230
Ash1l	3699	3653	2314	2509	2839	3132	3112	3212	2874	2792	2878	3052	2931	2609	2868	2891	3012	2763	2490	3382	3163	3023	3085	3931	2620	2548	3909	2759	3011	3427	3156	4191	2948
Ash2l	3066	3090	2946	3161	3158	4057	3389	3693	3224	3429	3327	3943	3654	3974	3159	3603	3511	3704	3684	3884	3232	3579	3396	3272	2907	2907	3587	3310	3306	3089	2750	3021	3525
Asic2	320	340	285	321	353	410	288	351	367	344	352	357	287	291	372	383	422	270	286	297	445	450	448	346	292	280	697	596	634	543	452	524	334
Asic4	4	3	6	14	6	7	3	5	8	8	4	5	1	5	7	7	6	4	0	4	6	3	10	3	8	9	26	25	16	26	12	25	5
Asip	207	203	214	181	223	221	190	202	339	278	281	312	261	279	368	331	362	345	320	352	441	420	400	828	571	488	593	468	529	546	430	591	169
Asl	89	73	71	74	75	88	69	86	90	85	85	105	90	78	97	97	96	123	110	119	83	92	113	150	143	129	137	108	115	197	147	184	77
Asna1	1110	1104	1123	1106	1128	1209	885	1057	1081	1216	1156	1167	1076	1159	926	1123	1094	1267	1225	1122	1083	1169	985	1086	1036	1083	1194	1077	1121	970	883	928	1318
Asns	686	689	800	747	789	938	734	834	933	943	924	1054	916	1042	967	1091	1090	1180	1119	1102	1098	1123	1058	1307	1119	1158	1275	1115	1129	1034	929	982	873
Asnsd1	3613	3842	3709	3710	4078	4766	3887	4181	3591	3752	3740	3589	3395	3812	3233	3937	3723	3416	3204	3383	3361	3587	3304	3151	2998	3100	2989	2645	2671	3114	2952	2849	4660
Aspa	10	10	16	12	9	15	11	19	12	11	9	23	17	24	15	11	12	25	21	29	9	12	13	23	16	30	7	10	7	7	12	15	13
Aspg	972	904	833	809	867	951	747	874	838	873	914	999	720	1025	861	878	957	1015	982	938	824	732	705	864	759	712	600	520	670	631	564	619	991
Asph	2897	2927	2631	2535	2779	3135	2626	2900	2815	2873	2658	2615	2333	2448	2619	2956	2921	2264	2149	2065	2627	2664	2565	2565	2195	2036	2505	2097	2171	2623	2291	2577	3114
Aspm	3704	3590	2489	2497	2876	2686	2472	2739	3220	3248	3146	2122	1968	1849	3269	3404	3510	2383	2166	2716	3300	3280	3269	5471	3858	3625	3025	2258	2421	2567	2248	3096	3388
Aspscr1	2788	2705	2677	2677	2825	2994	2362	2725	2917	3046	2920	2702	2266	2646	2590	3054	2971	2599	2504	2501	2755	2922	2781	2572	2363	2416	2584	2491	2501	2445	2260	2188	3273
Asrgl1	1678	1574	1564	1679	1717	2037	1722	1979	1808	1836	1834	1797	1684	1870	1664	1932	1896	1669	1653	1667	1782	1981	1877	1466	1344	1386	1847	1835	1741	1782	1591	1681	1843
Aste1	155	154	182	181	175	266	174	237	193	210	195	197	174	155	173	273	189	177	167	180	194	200	163	154	158	138	179	132	139	156	142	175	227
Asxl1	4269	4293	3644	3887	4113	4324	3764	4070	4250	4307	4059	4189	3687	3819	4254	4619	4514	4203	3802	4359	4501	4327	4371	5477	4630	4286	4208	3282	3556	4140	3774	4519	4194
Asxl2	4223	4281	3118	3210	3550	4376	3994	4429	3541	3380	3418	4614	4219	4079	3358	3340	3551	4183	3983	4975	3309	3343	3104	3131	2319	2243	3091	2360	2402	2769	2405	3128	3869
Atad1	3180	3369	3145	3067	3373	3856	3025	3284	3447	3517	3475	3488	3159	3409	3221	3613	3520	3397	3358	3492	3457	3643	3509	3897	3493	3506	4632	4414	4110	4127	3691	4035	3827
Atad2b	1373	1419	1079	1178	1215	1330	1118	1239	1176	1187	1211	1173	1114	1022	1116	1179	1281	1189	1079	1271	1164	1120	1131	1409	1137	1065	1354	1120	1087	1193	1160	1362	1277
Atad5	695	782	666	636	760	805	606	796	716	802	781	994	860	857	755	764	810	884	841	987	752	780	742	911	746	728	449	387	387	369	300	386	735
Atat1	173	139	205	185	184	221	152	199	277	279	238	287	258	286	269	345	329	317	320	352	322	343	368	384	359	369	478	408	481	450	428	455	218
Ate1	3201	3318	3372	3374	3385	3672	2882	3341	3478	3641	3442	3292	3126	3210	3185	3656	3568	3503	3198	3228	3356	3716	3425	3143	2897	2914	4485	3903	3905	3704	3404	3625	3711
Atf1	1566	1656	1526	1623	1644	1829	1466	1715	1769	1785	1692	1673	1553	1651	1581	1744	1776	1516	1392	1618	1613	1606	1589	1484	1398	1323	1529	1367	1368	1592	1387	1587	1826
Atf2	1737	1713	1617	1637	1777	2006	1670	1760	1805	1813	1832	1843	1572	1641	1853	1970	1961	1890	1819	1901	1956	1924	1906	2294	2079	1946	2201	2131	1947	2233	1868	2164	1865
Atf3	91	74	93	83	96	125	119	122	71	107	78	145	142	130	72	77	78	131	144	140	83	107	101	127	118	122	148	155	139	160	170	161	120
Atf4	2992	2924	3106	3219	3188	2412	1960	2275	3583	3847	3518	2241	2052	2313	3745	4542	4094	3107	2884	3111	4346	4836	4685	4052	3407	3621	4748	4490	4230	3247	3084	3071	3678
Atf5	1629	1702	1724	1883	1888	1563	1229	1392	1950	2065	2071	940	860	920	2097	2442	2374	916	867	814	2614	2847	2805	1438	1307	1350	4390	4255	4142	3018	2695	2716	1915
Atf6	1893	1944	1800	1732	1880	1970	1674	1908	1983	2061	1957	1796	1678	1754	1923	2126	2015	1811	1673	1879	1939	2007	1826	2257	1836	1646	2531	2206	2128	2402	2094	2462	2116
Atf6b	3899	4123	3964	4225	4230	4065	3345	3916	4420	4654	4380	4397	3987	4470	4386	4942	4707	4420	4126	4174	4540	4649	4753	4322	3943	3987	4349	4065	4139	3880	3642	3836	4468
Atf7	551	623	520	458	531	513	486	546	502	542	495	503	458	516	556	547	546	438	399	491	543	523	542	556	458	392	537	411	475	488	365	498	563
Atf7ip	2252	2199	1913	2033	2145	2287	1953	2264	2087	2334	2057	1923	1778	1830	2183	2426	2358	2043	1854	2201	2285	2272	2349	2719	2220	2105	3036	2434	2540	2739	2466	2980	2297
Atg10	79	84	76	84	99	76	68	86	101	106	94	97	97	95	87	100	105	84	82	85	129	103	125	111	99	105	109	133	119	113	119	143	92
Atg101	1885	1847	1824	2050	1938	2641	2191	2425	1925	2026	1904	2354	2171	2386	1684	2029	1899	2345	2237	2187	1689	1843	1800	2170	1823	2076	1698	1515	1562	1915	1858	1852	2192
Atg12	151	165	144	141	178	147	145	126	171	189	183	177	165	171	221	219	221	196	197	204	235	250	214	209	213	168	398	331	355	353	301	342	185
Atg13	1722	1758	1607	1684	1792	2114	1707	1990	1817	1827	1737	2404	2042	2352	1652	2021	1895	2428	2266	2464	1750	1878	1777	2381	2097	2087	2234	2111	2165	2591	2228	2634	1772
Atg14	703	588	688	677	715	865	709	746	687	752	664	713	672	780	659	755	704	754	689	714	679	699	676	716	696	670	834	774	818	1142	1001	1071	744
Atg16l1	747	740	769	767	803	856	688	803	781	731	760	956	750	911	739	876	808	983	902	945	800	798	769	890	852	806	729	698	701	786	670	740	809
Atg16l2	422	380	380	401	407	478	373	471	429	419	419	551	499	546	392	448	420	570	588	531	364	386	368	505	382	425	439	445	439	419	336	345	468
Atg2a	1504	1534	1263	1354	1335	1582	1337	1565	1395	1324	1292	1513	1250	1274	1294	1334	1370	1126	986	1170	1350	1274	1261	1145	951	920	1184	936	1050	1228	1042	1260	1527
Atg2b	709	683	511	538	673	717	650	689	746	729	647	633	655	628	780	779	761	559	483	638	807	796	899	776	576	530	1158	821	967	1019	921	1174	651
Atg3	1550	1581	1716	1662	1763	1992	1546	1840	1820	1971	1830	1513	1384	1571	1816	2170	2055	1581	1482	1526	2088	2154	2213	1861	1592	1665	1864	1692	1632	1587	1478	1550	1936
Atg4a	387	374	367	362	401	438	320	354	380	404	412	340	345	362	405	416	510	347	343	342	479	448	436	348	342	328	481	485	558	509	433	432	385
Atg4b	1387	1438	1298	1373	1408	1703	1402	1634	1541	1619	1509	1505	1346	1473	1389	1633	1607	1530	1500	1586	1530	1576	1610	1738	1501	1461	1593	1518	1541	1787	1688	1701	1565
Atg4c	743	704	793	712	828	976	798	902	806	934	881	1008	933	1015	921	1062	1022	1007	1093	1082	1015	1110	967	1198	1036	964	1363	1306	1276	1322	1204	1236	876
Atg4d	795	775	744	767	803	781	626	713	996	994	943	874	848	958	925	1055	1061	1038	1051	959	1151	1109	1091	1181	1061	1134	1501	1356	1357	1544	1284	1413	856
Atg5	1412	1409	1516	1465	1525	1772	1471	1660	1549	1620	1533	1395	1349	1460	1488	1762	1696	1373	1247	1319	1722	1807	1726	1306	1306	1228	2100	1992	1938	2115	2053	2256	1744
Atg9a	1418	1460	1401	1585	1594	2044	1645	1885	1750	1797	1696	2255	1921	2142	1651	1853	1789	2148	2125	2117	1739	1726	1699	2017	1791	1727	2126	2016	1876	1996	1794	1853	1636
Atg9b	230	179	187	160	159	130	132	144	220	220	201	279	161	241	251	243	221	203	206	207	253	237	237	309	238	240	346	291	312	336	264	358	213
Atic	4773	5000	4662	4907	5185	7070	5513	6226	5124	5369	4924	4970	4703	5117	4841	5446	5263	4539	4277	4669	4575	4810	4818	4579	3830	3796	4687	4165	4051	3363	3051	3302	5595
Atl1	81	83	91	68	92	95	73	86	118	100	82	146	99	112	115	115	142	168	152	183	182	182	155	193	147	169	235	190	242	211	184	185	107
Atl2	1678	1766	1642	1682	1803	1899	1439	1577	1717	1914	1817	1706	1542	1681	1763	2140	2136	1865	1803	1979	1868	1989	1824	2193	2075	2043	2175	2192	2155	2302	2118	2298	2064
Atl3	3062	3094	2953	2843	3069	3460	2862	3286	3169	3291	3153	3149	2893	2921	3191	3532	3435	2863	2584	2867	3553	3504	3503	3039	2585	2391	2947	2514	2550	2427	2122	2632	3011
Atmin	596	733	610	676	678	857	636	704	690	719	680	686	680	712	609	765	710	685	642	713	666	697	624	616	639	569	543	570	513	611	560	579	836
Atn1	4602	4907	4304	4560	4869	4934	4206	4632	5121	5167	4858	5216	4616	4952	4782	5163	5425	5210	4817	5383	4952	4856	5009	5917	5223	4966	6711	5786	6059	6422	5637	6423	4743
Atox1	217	235	273	261	223	315	221	250	239	331	278	293	313	277	235	265	262	387	311	304	297	292	271	319	312	383	290	260	277	364	332	308	254
Atp10a	5647	5595	5114	5175	5443	6588	5366	6098	5757	5871	5591	5963	5420	5733	5498	6098	5919	5458	5379	5861	5244	5234	5149	5805	4950	4611	3856	3273	3341	3427	2944	3371	6124
Atp10d	2444	2534	2189	2312	2488	2866	2541	2667	2537	2631	2509	2724	2589	2638	2506	2818	2565	2532	2317	2596	2717	3002	2775	2933	2307	2196	2549	2120	2084	2220	1992	2349	2517
Atp11a	5227	5198	4640	4774	5028	5012	4230	4838	5282	5362	5246	5006	4593	4747	5059	5415	5664	5046	4768	5427	5274	5368	5027	6465	5207	4992	4855	4062	3978	4987	4543	5135	5142
Atp11c	743	805	723	696	802	526	481	527	771	812	818	512	526	423	771	868	879	379	349	399	792	793	760	481	408	421	325	267	311	382	325	380	887
Atp13a1	2469	2333	2275	2261	2424	2889	2435	2579	2372	2368	2234	2694	2165	2542	2165	2327	2264	2407	2353	2492	2200	1988	2126	2111	1886	1866	2689	2281	2779	2731	2444	2674	2680
Atp13a2	1385	1409	1490	1526	1567	1679	1373	1549	1760	1811	1733	2251	1911	2125	1686	1989	1866	2479	2309	2417	2083	2027	2181	2587	2327	2390	2613	2368	2454	2864	2618	2851	1519
Atp13a3	6729	6656	5831	5785	6390	7087	6172	6680	5988	6084	6071	6995	6409	6332	5428	5898	6081	6582	6305	6909	5288	5112	5047	6805	5927	5451	4783	4068	4069	4869	4304	5178	6620
Atp1a1	16966	17915	14472	15961	16569	19299	16243	18143	15075	15365	14963	15674	14591	15122	13618	15518	14724	13935	12874	14414	13149	13846	14006	15254	12384	12202	17515	15320	15566	17401	16180	18247	18539
Atp1b3	2810	2860	2864	2678	2907	3691	2883	3256	2870	3063	2932	3225	2923	3200	2691	3360	2971	3123	2946	3102	2800	2873	2882	2908	2626	2809	2878	2618	2564	2380	2203	2372	3268
Atp23	344	344	384	395	353	431	315	366	318	388	443	387	336	422	378	382	404	359	340	368	355	367	298	350	276	292	278	292	259	311	236	260	393
Atp2a1	84	71	90	67	105	77	71	66	106	103	88	71	42	49	88	97	87	50	39	63	104	103	92	101	90	67	148	108	164	159	146	167	97
Atp2a2	15536	15674	13328	14042	14946	16203	13423	15188	14086	14503	13897	14294	12604	12697	13287	14541	14410	12849	12132	13392	13176	13064	13143	13576	11099	10796	17242	14375	14640	16823	14283	17404	16053
Atp2b1	4092	4278	3676	3789	4091	4873	3869	4251	4017	4188	3799	4141	3763	3720	3676	4154	4063	3848	3595	3909	3668	3598	3697	4803	3998	3874	2769	2430	2398	2981	2800	3192	4299
Atp2b4	1641	1453	1114	1185	1317	1413	1287	1427	1245	1233	1123	1375	1361	1129	1136	1156	1148	1149	1091	1236	1137	1138	1200	1309	919	885	880	641	721	693	635	797	1412
Atp2c1	2182	2293	2124	2113	2314	2596	2125	2247	2109	2160	2196	2319	2019	2256	2120	2319	2266	2004	1866	1954	2052	2114	2098	2146	1899	1792	1744	1674	1577	2011	1853	2072	2351
Atp5f1a	13156	13454	13064	13702	14210	16250	12654	14565	14306	14702	13808	13146	12564	13541	12565	15302	14216	12783	12564	12651	12882	13701	13433	12163	10818	11136	10580	9822	9494	9247	8322	8888	15555
Atp5f1b	33019	34574	32986	34134	35186	39370	32071	35515	33228	34689	32918	31527	29850	32470	29565	35545	32140	31229	29248	29369	29130	32325	30715	28018	25771	26426	27398	25904	25338	26617	25135	25282	40035
Atp5f1d	4251	4470	4371	4394	4684	4839	3967	4441	4989	5064	4912	4880	4571	4911	4506	5394	5201	5082	4722	4689	4968	5252	5021	4392	4099	4205	5070	4617	4775	4667	4601	4615	4746
Atp5f1e	40	46	46	53	40	36	48	36	33	49	47	60	45	40	48	55	36	38	53	53	42	49	40	47	35	45	59	53	64	54	43	45	54
Atp5if1	1016	1091	1120	1158	1107	1254	996	1151	1262	1302	1242	1342	1339	1405	1084	1472	1256	1831	1685	1667	1256	1422	1395	1759	1638	1829	1396	1259	1337	1351	1241	1295	1244
Atp5mc1	864	850	861	814	811	856	676	794	837	885	842	749	708	759	634	763	763	955	917	782	769	829	736	686	659	837	699	591	576	503	512	508	920
Atp5mc2	976	1013	1025	981	941	1078	817	940	998	1011	1025	1051	922	971	864	1107	1036	1093	1091	1012	1023	1021	939	904	848	939	1147	1006	965	986	843	865	1072
Atp5mc3	9531	9888	9712	9914	10060	11705	9197	10098	9467	9940	9943	9031	8913	9365	8578	10296	9471	9121	8579	8845	8719	9333	8962	8195	7484	7917	5611	5349	5224	5630	5291	5292	11222
Atp5md	395	392	400	415	374	416	259	343	380	454	396	378	378	384	372	395	416	440	453	433	387	416	405	434	427	449	406	396	389	383	352	403	446
Atp5me	185	151	127	160	164	151	131	138	159	169	158	125	138	130	118	107	119	170	177	187	126	150	150	128	127	157	131	83	104	84	81	88	193
Atp5mf	3065	3090	3182	3298	3091	3967	3189	3550	3222	3590	3375	3341	3169	3566	3011	3583	3302	3817	3487	3691	3249	3489	3493	3479	2931	3421	3325	3042	3141	3232	3129	3177	3737
Atp5mg	356	355	332	334	304	343	245	329	310	373	348	339	328	362	281	355	347	399	410	361	349	343	320	302	281	377	358	338	345	312	286	334	353
Atp5mpl	78	62	102	89	63	91	67	88	70	88	80	95	89	90	81	70	86	93	90	96	90	67	65	86	81	103	93	80	72	71	78	82	71
Atp5pb	7417	7700	7814	7920	8013	8995	6970	7740	7876	8553	8189	7943	7529	7974	7194	8875	8262	8051	7607	7557	7879	8772	7836	7453	6848	7162	8322	7621	7598	7176	6664	6818	9191
Atp5pd	1061	1036	1107	1073	1036	1211	943	1061	1120	1175	1118	1093	1025	1121	967	1183	1085	1268	1172	1191	1087	1160	1125	1037	934	1142	1217	1091	1083	1028	1064	983	1252
Atp5pf	2204	2175	2330	2332	2238	2878	2244	2590	2401	2578	2410	2551	2459	2765	2192	2727	2508	2859	2661	2717	2445	2640	2500	2614	2282	2499	1957	1706	1792	1820	1858	1694	2680
Atp5po	6577	6516	6610	6767	6879	7717	5941	6871	6960	7368	6852	6808	6533	7233	6273	7533	6824	7708	7078	7219	6169	6983	6678	6541	5950	6347	6140	5686	5692	5676	5184	5190	7602
ATP6	46067	47942	45878	45131	49735	61514	47072	51704	44678	48425	48056	51761	46389	48227	43702	48803	50208	48458	47009	47419	47724	47260	45082	53573	54496	51511	35100	33509	34221	46283	40792	42429	55844
Atp6ap1	3632	3746	3782	4041	4235	4741	3765	4317	4407	4694	4541	4726	4318	4895	4383	5452	5098	5082	5060	5324	5288	5407	5309	5913	5535	5484	10111	9307	9347	10722	10069	10740	4352
Atp6ap2	3578	3700	3885	3929	4198	4718	3768	4299	4149	4605	4307	4185	3941	4114	4361	4995	4852	4573	4319	4507	4758	5061	4912	5180	4786	4846	5651	5259	5206	6255	5740	6358	4338
Atp6v0a1	2211	2438	2098	2219	2356	2550	2030	2210	2133	2204	2222	2052	1945	1942	1969	2225	2215	1959	1868	2251	2229	2240	2217	2660	2175	2057	2955	2495	2592	2931	2584	2982	2329
Atp6v0a2	1658	1736	1679	1661	1784	1945	1665	1722	1843	1858	1746	1961	1695	1837	1694	1937	1929	1974	1857	1940	1746	1806	1705	1856	1603	1623	1383	1351	1297	1357	1249	1328	1958
Atp6v0a4	100	120	108	104	107	166	140	171	109	131	121	187	133	131	137	118	134	150	148	158	141	147	166	250	168	178	141	102	125	156	133	182	100
Atp6v0b	1826	1993	2061	2063	2132	2483	2047	2229	2165	2224	2234	2102	2088	2329	1999	2541	2154	2465	2224	2366	2189	2545	2273	2582	2220	2389	3329	2988	3020	3519	3375	3261	2446
Atp6v0c	6643	6909	6635	7068	6923	6944	5596	6390	6789	7172	6715	6184	5685	6095	5982	7160	6577	6382	5809	6134	6268	6533	6348	5789	5397	5762	6422	6023	5788	6951	6180	6588	7669
Atp6v0d1	1732	1715	1797	1955	1876	1904	1406	1632	1911	1955	1904	1590	1535	1525	1783	2187	2037	1827	1656	1711	1936	2250	2121	2045	1868	1830	3208	2831	3040	3701	3502	3551	2054
Atp6v0e1	840	983	928	913	956	1204	918	1052	1006	1011	1023	1017	934	1032	866	1058	974	1134	1129	1112	1029	1076	948	1178	1074	1151	1237	1105	1033	1382	1270	1343	1081
Atp6v1a	2446	2547	2403	2676	2772	2725	2109	2429	3094	3241	3001	2779	2559	2750	3320	3798	3758	3117	3022	3291	4105	4382	4107	3902	3336	3227	5626	5263	4986	5659	5002	5776	2651
Atp6v1b2	3391	3514	3261	3382	3623	3830	3142	3551	3314	3505	3422	3358	3186	3420	3281	3785	3697	3562	3341	3533	3578	3897	3719	3677	3362	3344	3769	3602	3559	4358	4069	4275	4064
Atp6v1c1	924	1053	939	984	946	1051	788	919	953	1036	962	887	816	918	892	1039	924	930	919	913	937	948	921	901	784	774	1003	938	939	1211	1140	1136	1097
Atp6v1c2	161	124	145	163	157	167	161	166	151	163	167	194	175	170	157	179	163	200	172	182	182	158	184	224	166	177	190	145	171	215	202	179	171
Atp6v1d	1556	1661	1774	1811	1739	2027	1415	1774	1873	1942	1872	1769	1633	1729	1797	2074	2048	1905	1782	1911	2020	2152	2209	1970	1927	1964	3150	2772	2895	2931	2728	2738	2040
Atp6v1e1	2775	2671	2750	2892	2990	3207	2600	2994	3112	3226	3281	3272	3073	3397	3032	3739	3329	3454	3499	3544	3489	3673	3494	3742	3364	3377	4532	4140	3967	4506	4334	4354	3156
Atp6v1e2	14	9	11	16	16	10	14	15	13	31	14	18	10	21	21	27	28	27	31	29	38	35	38	57	51	61	63	74	56	72	86	90	13
Atp6v1f	1472	1472	1464	1517	1509	1463	1153	1367	1750	1736	1682	1715	1697	1883	1578	1883	1712	2116	2213	2206	1761	2117	1950	2194	2101	2144	2471	2375	2321	2442	2433	2291	1662
Atp6v1fnb	65	65	79	71	87	108	77	64	63	77	79	76	50	59	76	77	71	43	49	50	84	79	62	62	50	41	58	71	75	99	85	96	82
Atp6v1g1	3645	3645	3688	3769	3862	4241	3399	3767	3838	4150	4009	3750	3575	3747	3583	4305	4048	4097	3879	3842	3919	4301	3863	3823	3752	3868	4362	4182	4161	3896	3663	3727	4390
Atp6v1g2	470	438	518	517	501	553	410	456	565	576	577	566	483	607	605	620	662	567	624	547	709	685	686	615	531	509	709	604	662	603	479	564	478
Atp6v1h	928	946	965	903	988	1024	845	939	1073	1152	1070	999	877	912	1039	1182	1071	992	902	984	1125	1244	1170	1049	980	950	1305	1269	1233	1369	1249	1287	1042
Atp7a	943	770	624	713	772	898	834	888	719	765	777	901	857	721	775	802	857	837	692	920	871	857	826	967	695	671	1106	829	875	1008	880	1139	744
Atp7b	644	644	555	615	608	677	660	725	625	582	561	644	583	634	563	618	626	533	514	592	584	566	529	767	592	547	554	440	494	520	461	605	649
ATP8	1260	1143	949	955	1011	1295	982	1055	937	1053	919	968	866	887	819	960	904	1209	1045	1004	916	980	870	1037	982	1125	643	658	723	882	815	921	1205
Atp8a1	512	539	392	471	451	490	470	501	492	541	527	525	507	461	474	570	556	427	410	477	544	620	641	841	587	484	406	327	419	437	367	495	448
Atp8b2	3008	3164	3088	3067	3106	4076	3257	3752	3467	3516	3294	4577	4006	4425	3329	3902	3730	4746	4478	4727	3391	3654	3586	4220	3697	3679	2977	2826	2979	3279	2865	3197	3213
Atp8b3	178	196	218	206	207	236	193	213	195	198	193	211	182	221	179	215	201	221	192	197	169	211	200	271	242	239	190	189	173	204	184	194	269
Atp8b4	22	17	33	13	20	16	27	20	20	24	19	36	32	33	29	28	24	40	49	30	19	29	26	71	66	66	14	13	17	41	35	34	29
Atp9b	740	680	574	598	614	657	555	577	680	710	649	658	570	604	705	730	797	615	629	634	807	781	756	808	590	629	1145	916	1038	896	747	918	703
Atpaf1	1753	1800	1790	1809	1829	2116	1849	2003	1945	2046	1994	2371	2267	2344	1886	2234	2037	2418	2391	2400	1936	2053	1946	2238	2016	1919	1380	1325	1303	1353	1201	1328	2061
Atpaf2	835	847	867	888	845	984	808	868	860	889	871	854	825	916	771	942	926	896	780	807	816	844	825	810	613	742	716	756	720	659	549	636	993
Atr	1669	1594	1445	1484	1565	2033	1777	1973	1675	1778	1651	1863	1735	1680	1659	1866	1809	1770	1635	1874	1791	1787	1739	2420	1936	1716	1442	1151	1273	1257	1084	1252	1732
Atrip	523	535	515	476	563	595	506	521	534	548	547	627	478	541	533	551	555	519	463	491	547	515	491	557	492	429	582	481	515	593	511	598	655
Atrn	957	962	733	761	800	1033	952	1062	824	912	818	910	875	806	836	879	927	757	725	855	995	975	946	996	702	651	1245	955	1093	994	854	1137	971
Atrx	4386	4275	3333	3316	3801	4177	3680	3957	3904	4107	3821	3686	3626	3221	3895	4155	4414	3588	3148	3776	4293	4160	4309	4643	3568	3062	4108	3242	3430	3744	3253	4101	3912
Atxn1	44	37	20	26	30	25	22	26	29	17	25	21	37	26	22	28	21	18	22	26	42	42	34	41	32	25	62	54	37	66	70	91	30
Atxn10	5658	5851	5603	5679	6045	7210	5740	6418	5974	6306	6113	6030	5861	6285	5773	6806	6190	6043	5727	6071	6162	6542	6390	5954	5219	5238	5606	5116	5243	5498	4949	5305	6639
Atxn1l	1556	1545	1404	1416	1547	1475	1293	1420	1602	1566	1530	1830	1537	1761	1571	1609	1632	1763	1621	1788	1751	1665	1606	1825	1619	1448	1447	1285	1283	1716	1462	1727	1529
Atxn2	1868	1848	1557	1733	1778	1843	1591	1835	1832	1973	1829	1909	1708	1686	1743	1966	2028	1771	1734	2089	1887	1818	1905	2176	1636	1612	1881	1484	1584	1664	1399	1838	1733
Atxn2l	7985	7720	7064	7474	7890	8390	6988	7737	7872	8307	7928	8249	7134	7685	7727	8754	8828	7950	7443	7832	8920	8830	8842	9529	7931	7946	11519	9690	10705	11260	9543	11048	8038
Atxn3	701	734	637	731	719	955	824	802	729	817	770	894	808	822	748	800	826	863	827	824	801	872	748	952	856	815	1208	1231	1260	1212	1063	1319	797
Atxn7	685	641	541	567	565	632	565	659	651	625	608	599	606	636	666	704	750	601	609	740	717	722	644	938	737	708	796	663	707	973	797	1037	643
Atxn7l1	347	355	324	294	361	399	323	362	342	349	319	355	365	417	328	367	354	307	296	362	327	389	357	451	394	377	507	453	489	543	462	552	390
Atxn7l2	748	675	649	649	693	812	640	701	684	727	693	855	678	869	658	779	671	819	759	756	656	658	599	640	584	523	620	522	595	575	519	487	781
Atxn7l3	976	899	858	937	958	846	710	779	1044	1081	997	884	794	889	949	1018	1015	870	781	794	1009	1043	1089	930	850	804	1003	928	998	1141	987	1010	1057
Atxn7l3b	3808	3896	3847	3852	3934	4298	3486	3756	3751	3952	3765	3238	2998	3087	3233	3834	3659	3217	3042	3174	3270	3437	3286	3541	3267	3205	3007	2959	2804	3099	2917	2900	4433
Auh	4487	4346	4030	3946	4351	4623	4101	4687	5405	6462	4376	5236	4288	4362	4808	7354	4949	4554	3678	4112	4591	5790	5119	5067	3923	3958	7135	5983	4211	6761	6499	7069	4667
Aunip	533	570	480	536	524	656	521	565	546	569	564	600	565	616	528	578	521	589	536	572	523	512	520	660	577	588	473	444	410	407	345	371	591
Aup1	1671	1575	1561	1554	1613	1425	1263	1382	1680	1766	1708	1610	1432	1705	1436	1760	1775	1727	1633	1728	1555	1565	1597	1383	1245	1282	1799	1695	1651	1518	1376	1423	1900
Aurka	1964	2084	1795	1995	2021	2003	1652	1928	2068	2133	2017	1641	1450	1687	1933	2201	2160	2055	1980	2130	1786	1958	1853	3441	3063	3072	1623	1496	1484	1851	1654	1780	2251
Aurkaip1	4849	4925	4746	5000	4871	5936	4764	5505	5218	5470	5281	5469	5130	5614	4937	5594	5470	5951	5371	5618	4925	5550	5168	5635	4991	5270	5624	5082	5311	5320	5199	4923	5635
Aurkb	1003	955	958	986	1073	1017	853	927	1149	1189	1207	1262	1064	1244	1105	1354	1201	1542	1570	1616	1177	1229	1210	1858	1547	1664	838	788	719	697	717	661	1211
Aurkc	935	1016	1054	1122	1200	1282	1041	1155	1264	1357	1261	1401	1351	1466	1209	1460	1340	1497	1496	1524	1262	1370	1300	1600	1322	1434	1235	1170	1049	1321	1225	1237	1196
Aven	2095	2131	2141	2173	2331	2672	2147	2415	2443	2543	2385	2382	2302	2612	2370	2783	2547	2524	2381	2490	2525	2673	2677	2586	2223	2290	2714	2543	2557	2436	2188	2192	2574
Avil	255	275	273	303	293	344	264	266	301	307	316	295	267	250	318	336	301	263	282	264	296	325	362	276	299	250	313	287	323	413	345	387	270
Avl9	1853	1791	1573	1658	1760	2028	1704	1891	1706	1832	1719	2205	1896	2049	1787	1984	1993	2058	1993	2430	1990	1947	1748	2321	2075	1861	1960	1778	1786	2387	1930	2441	1876
Avpi1	842	832	884	947	1003	1183	1029	1089	1138	1123	1121	1268	1161	1281	1150	1419	1312	1655	1541	1533	1348	1548	1443	2085	2004	1966	3384	3200	3429	4095	3951	3848	941
Axdnd1	35	15	20	18	20	45	27	15	18	9	16	13	10	14	15	21	19	14	8	10	12	8	11	13	13	10	9	7	6	10	14	10	18
Axin1	3596	3785	3545	3609	3746	4137	3557	3878	3864	3961	3810	3864	3495	3788	3724	4200	4089	4047	3884	3840	3697	3856	3752	4056	3605	3678	3843	3450	3527	4438	4143	4211	4052
Axin2	104	101	102	100	124	128	125	121	159	126	112	144	144	137	119	115	123	159	161	163	121	108	111	140	138	131	85	104	111	113	90	108	114
Axl	57984	57378	56079	58059	60976	61600	49920	55750	65261	67613	64020	68063	60392	64956	63685	72052	68471	63111	60055	63247	65450	67555	65074	57166	49542	48095	64386	57764	57850	51241	45233	50828	63009
Azi2	1535	1511	1550	1546	1630	1797	1499	1603	1692	1752	1758	1539	1471	1525	1634	1894	1803	1520	1502	1526	1717	1781	1634	1786	1473	1518	1520	1429	1421	1578	1408	1550	1754
Azin1	3646	3680	3514	3610	3645	4035	3011	3388	3660	3921	3731	3145	2802	3007	3315	3834	3824	3108	2943	3114	3426	3413	3423	3391	2977	3035	2646	2294	2292	1839	1653	1830	4039
B2m	4497	4674	4867	4830	4980	5626	4406	5059	5062	5473	5410	5754	5366	5622	5077	5909	5737	6301	6148	6213	5751	6008	5938	6916	6497	6733	8117	7673	7645	10377	9896	9916	5398
B3galnt1	599	529	548	562	615	709	564	630	633	617	596	595	572	626	639	666	599	586	598	594	596	630	616	623	570	575	560	503	494	456	476	487	629
B3galnt2	1320	1452	1418	1337	1508	1488	1242	1430	1505	1605	1554	1385	1206	1368	1494	1655	1721	1364	1347	1350	1690	1535	1472	1362	1187	1108	1311	1272	1228	1284	1123	1222	1580
B3galt1	29	33	26	27	26	39	28	40	26	27	35	37	43	43	22	29	36	38	34	48	41	19	34	28	22	29	29	34	14	42	38	42	17
B3galt4	247	230	264	269	239	267	210	251	289	301	272	287	288	290	265	288	303	338	308	261	294	302	305	223	233	211	229	165	193	181	172	199	262
B3galt6	678	649	651	583	645	483	408	476	617	685	599	391	386	352	566	669	673	400	390	386	652	642	655	556	475	473	442	473	498	493	457	481	814
B3gat3	934	983	1029	1108	1067	1093	895	1020	1203	1347	1279	1299	1219	1312	1315	1460	1448	1246	1318	1223	1436	1549	1427	1198	1071	1080	2163	1820	1968	1830	1791	1715	1134
B3glct	682	671	719	733	682	951	749	772	648	740	711	805	752	826	674	805	759	820	769	841	742	825	724	1020	838	855	445	469	483	668	621	675	907
B3gnt2	2282	2170	2084	2153	2269	2661	2084	2419	2264	2519	2351	2293	2128	2260	2356	2878	2650	2215	2127	2193	2501	2655	2596	2953	2586	2445	2423	2336	2222	2347	2127	2235	2555
B3gnt7	21	13	8	17	13	10	14	13	20	10	9	20	6	17	18	14	19	14	15	9	25	20	19	26	16	15	29	25	24	33	31	25	29
B3gnt9	230	208	237	257	254	237	171	169	246	272	262	253	235	222	215	242	241	244	196	205	201	221	231	233	245	234	181	154	141	196	184	179	243
B3gntl1	581	572	520	475	568	605	510	568	643	674	641	627	528	647	700	665	734	663	602	656	769	767	739	639	539	564	581	545	604	472	381	491	584
B4galnt2	64	67	72	49	69	77	56	72	73	66	59	82	46	71	83	74	68	67	68	63	93	90	71	74	65	71	81	59	89	111	76	98	60
B4galnt4	29	13	25	22	24	10	8	14	26	24	17	22	24	13	28	21	22	14	14	15	30	26	24	35	32	40	10	8	23	16	17	18	30
B4galt1	495	453	509	467	547	573	541	562	633	589	526	555	438	553	615	679	626	585	528	621	707	804	743	822	674	642	1259	1184	1166	1604	1413	1510	510
B4galt2	1706	1744	1856	1906	1973	2171	1741	1950	2125	2289	2195	2092	1813	2204	2080	2545	2292	2123	2035	2005	2350	2461	2419	2046	1802	1913	2196	1909	1995	1977	1804	1841	2108
B4galt3	1132	1136	1214	1260	1247	1225	1011	1100	1316	1461	1359	1399	1305	1482	1337	1573	1474	1538	1528	1672	1524	1523	1494	1577	1505	1578	2250	2150	2200	2316	2280	2240	1289
B4galt4	784	783	813	793	838	876	758	812	861	900	844	1017	990	1081	873	963	948	1249	1080	1285	883	927	930	1339	1169	1099	826	801	746	870	731	795	921
B4galt5	390	372	374	387	352	436	374	421	456	403	350	473	378	438	375	451	453	485	455	490	403	404	359	498	437	416	352	334	277	427	332	450	382
B4galt6	100	102	86	128	111	127	120	113	120	134	106	141	123	139	131	127	134	152	139	144	139	126	163	173	135	161	193	176	160	162	140	168	113
B4galt7	1180	1242	1223	1287	1298	1498	1237	1442	1390	1382	1369	1315	1239	1337	1341	1581	1485	1328	1311	1258	1423	1512	1407	1547	1484	1497	1403	1392	1316	1700	1484	1523	1384
B4gat1	1504	1515	1600	1655	1727	1904	1604	1751	1874	1938	1856	1869	1764	1943	1797	2129	2008	1917	1680	1799	1875	1966	1959	1794	1619	1721	1960	1829	1746	1983	1816	1965	1721
B9d1	73	68	73	68	74	67	47	63	80	75	66	81	84	99	57	96	91	116	100	83	97	84	82	65	68	79	65	65	57	52	37	44	94
B9d2	115	102	112	147	120	156	128	130	151	147	149	184	141	135	156	167	150	177	149	132	146	162	164	211	173	205	181	165	162	153	166	160	124
Baat	93	103	59	49	80	123	83	91	55	73	64	49	35	40	48	54	76	25	24	22	67	53	43	45	35	18	49	44	43	95	74	122	83
Babam1	1893	1827	1926	2013	2072	1992	1642	1844	2295	2362	2250	2142	1851	2250	2084	2518	2489	2356	2207	2060	2422	2478	2491	2378	2267	2198	2910	2648	2591	2789	2524	2545	2173
Babam2	1346	1425	1357	1474	1458	1654	1325	1412	1664	1773	1624	1145	1059	1121	1568	1922	1841	1113	1035	1115	1937	2057	1920	1575	1307	1250	2179	1907	1979	1911	1736	1976	1609
Bace1	1670	1792	1673	1758	1818	1575	1299	1521	1786	1914	1881	2007	1835	1914	1975	2149	2072	2166	2043	2248	2211	2219	2305	2616	2165	2037	2881	2442	2475	3131	2927	3305	1843
Bach1	1521	1447	1290	1352	1383	1325	1258	1269	1472	1479	1430	1356	1128	1292	1421	1651	1580	1433	1216	1487	1755	1643	1738	1837	1611	1533	2114	1880	1904	2433	2141	2458	1438
Bad	437	394	410	420	419	465	385	451	470	453	429	367	325	353	395	426	446	300	265	266	377	451	416	288	308	284	266	223	238	245	247	257	484
Bag1	502	505	580	555	536	726	588	644	554	591	524	645	585	640	541	623	571	637	630	631	577	615	582	603	564	550	570	502	508	553	567	557	592
Bag2	553	638	579	647	622	818	673	751	734	753	680	883	806	939	720	742	726	942	935	920	689	695	645	704	619	642	582	528	535	529	478	501	772
Bag3	3102	3163	2892	3032	3163	3675	2958	3344	3527	3695	3506	3384	2982	3280	3592	4041	3983	3628	3479	3736	3820	4003	3944	4564	4096	4024	4081	3721	3797	3911	3460	3926	3102
Bag4	1869	1811	1701	1754	1795	2063	1694	1847	1852	2013	1910	2134	1790	1979	2053	2155	2250	2022	1918	2197	2104	2033	2036	2425	2088	1982	2418	2138	2100	2629	2239	2706	1948
Bag5	919	970	977	1018	1014	1228	925	1109	1067	1162	1081	1111	1090	1227	1095	1233	1100	1140	1096	1201	1024	1134	1048	1111	968	938	757	752	759	781	680	743	1132
Bag6	11455	11632	10913	11676	11970	13858	11266	12608	12230	12667	12049	13384	12005	12760	11444	12848	12934	12603	12085	12522	12163	12166	12298	12860	11064	10976	12202	10534	10689	12238	10706	11976	12301
Bahcc1	407	403	316	374	361	512	458	515	444	476	403	539	454	481	476	492	519	638	595	677	592	551	592	852	623	548	699	540	651	624	586	696	338
Bahd1	1982	2039	1806	1929	1980	2302	1925	2162	2073	2215	2137	2607	2200	2393	2025	2359	2263	2453	2493	2333	2189	2115	2117	2614	2267	2308	2118	1877	1900	2468	2094	2282	1969
Baiap2	4558	4559	4279	4239	4389	4239	3355	3860	4176	4316	4027	3001	2408	2883	3754	3932	4135	2634	2402	2373	3522	3470	3222	2438	2166	2198	1321	1161	1222	1100	987	1066	5213
Baiap2l1	536	521	512	502	556	655	475	585	536	539	567	593	492	537	509	629	595	586	529	573	535	562	547	598	457	464	658	567	577	562	445	514	565
Baiap3	22	26	22	21	14	30	25	27	21	14	16	11	9	9	18	23	11	6	6	2	17	16	13	4	1	4	4	7	8	14	14	16	25
Bak1	4248	4256	4116	4483	4541	5225	4234	4683	4476	4912	4488	4800	4239	4826	4485	5072	4785	4711	4409	4583	4414	4695	4616	3889	3598	3709	3863	3501	3482	3820	3522	3519	4791
[truncated: 12,555 more rows]

## Sheet: DeSeq2_normalized_counts
	MTA_144h	MTA_60h	MTA_72h	MTA_84h	MTA_96h	REF_144h	REF_60h	REF_72h	REF_84h	REF_96h	CPC_48h
[truncated: 13,598 more rows]
